# Supplementary material for: Accurate prediction of personalized olfactory perception from large-scale chemoinformatic features
Source: Gigascience. 2017 Dec 15;7(2):1–11. doi: 10.1093/gigascience/gix127 (PMC5824779; doi:10.1093/gigascience/gix127)
Supplement: Supplemental material [file gix127_supp.zip]

Archive with 8 entries (8 files):
- Supplementary_Figure1.pdf
- Supplementary_Figure2.tif
- Supplementary_Figure3.tif
- Supplementary_Figure4.tif
- Supplementary_Figure5.tif
- Supplementary_Table2.xlsx
- Supplementary_Table3.xlsx
- Supplementary_Table4.xlsx
