# Supplementary material for: Accurate prediction of personalized olfactory perception from large-scale chemoinformatic features
Source: Gigascience. 2017 Dec 15;7(2):1–11. doi: 10.1093/gigascience/gix127 (PMC5824779; doi:10.1093/gigascience/gix127)
Supplement: Supplemental material [file gix127_supp.zip › Supplementary_Table2.xlsx]

## Sheet: top20_rf_feature
Ranking	INTENSITY	DeltaError	Correlation	PLEASANTNESS	DeltaError	Correlation	ACID	DeltaError	Correlation	URINOUS	DeltaError	Correlation	BAKERY	DeltaError	Correlation	BURNT	DeltaError	Correlation	CHEMICAL	DeltaError	Correlation
1	ATS2s	0.53	-0.2	SssO	0.43	0.34	ATSC1s	0.51	-0.03	F01[C-O]	0.48	-0.26	Mor17s	0.64	0.28	F04[C-S]	0.55	0.42	TPSA(Tot)	0.6	-0.34
2	ATS1s	0.47	-0.2	R2s+	0.29	-0.05	GATS4s	0.42	-0.03	ATSC2s	0.47	-0.18	Mor12s	0.38	0.28	MATS7s	0.38	0.11	SM1_Dz(Z)	0.55	-0.34
3	Mor05s	0.27	0.26	P_VSA_i_1	0.27	-0.36	J_Dz(v)	0.4	0.01	MATS7s	0.35	0.1	MATS1p	0.37	-0.04	HATS3v	0.37	0.22	SM1_Dz(m)	0.48	-0.34
4	ATS5s	0.26	-0.03	RDF025s	0.25	0.28	P1p	0.38	-0.03	SssO	0.34	-0.27	DISPe	0.36	0.09	E2p	0.36	0	RDF020e	0.43	-0.14
5	Mor24i	0.26	-0.11	MATS4m	0.25	0.02	SM4_B(s)	0.38	-0.2	Mor30s	0.33	0.16	Eta_epsi_A	0.32	0.29	SaaN	0.34	0.21	Mor30s	0.41	0.16
6	Ho_B(s)	0.26	-0.29	P_VSA_MR_8	0.25	-0.36	SM3_B(s)	0.38	-0.21	MATS7e	0.32	0.11	R3s+	0.31	0.2	Mor13s	0.32	-0.21	GATS4s	0.4	0.03
7	ATSC3e	0.25	-0.27	G3s	0.23	-0.08	IC3	0.36	-0.22	Mor10p	0.31	0	IC1	0.3	0.24	Mor23s	0.32	0	nHet	0.39	-0.34
8	Dm	0.24	-0.09	RDF015s	0.23	0.31	MATS7e	0.34	0.12	Mor16m	0.3	0.17	E2s	0.29	-0.11	DISPm	0.31	0.1	RDF020i	0.39	-0.14
9	Mor27i	0.24	-0.09	SpMin1_Bh(m)	0.23	0.24	Mor27s	0.3	-0.05	HATS6e	0.29	0	VE1_RG	0.29	-0.06	ATSC1s	0.3	0.07	Mor27i	0.37	-0.02
10	Mor02e	0.24	-0.24	MAXDP	0.23	0.33	E2p	0.3	-0.02	GATS5e	0.29	-0.07	Mor27s	0.28	-0.13	GATS4s	0.3	-0.04	J_Dz(p)	0.36	0.07
11	Mor30p	0.23	-0.04	RDF045m	0.23	0.03	SM5_B(s)	0.3	-0.19	MATS5s	0.29	0.02	E2u	0.28	-0.1	HATS3m	0.3	0.36	Eig10_EA	0.36	-0.03
12	TDB07u	0.22	-0.03	Mor06s	0.22	-0.04	E1m	0.3	0.04	GATS2s	0.29	0.07	E1s	0.28	0.08	RDF020p	0.29	-0.07	RDF020m	0.36	0.01
13	SpPosA_B(p)	0.22	0.09	Mor30s	0.22	-0.19	R2s+	0.29	-0.1	GATS5i	0.29	-0.09	IC0	0.28	0.26	BIC4	0.28	0.04	GATS5i	0.35	0.01
14	J_Dz(p)	0.22	0.06	SpMin1_Bh(p)	0.21	0.26	Mor21m	0.29	-0.04	Mor30e	0.29	0.01	R8e+	0.28	0.04	MATS7v	0.28	0.18	SpMax_B(m)	0.34	0.05
15	SpMin2_Bh(s)	0.21	-0.05	NssO	0.21	0.34	TPSA(Tot)	0.29	-0.16	GATS6s	0.29	0.06	Mor32p	0.28	0.04	MATS3e	0.28	0.06	Dm	0.34	-0.09
16	P_VSA_s_3	0.21	-0.01	E2u	0.21	0.02	SM1_Dz(e)	0.28	-0.23	IC3	0.29	-0.17	GATS5s	0.28	0.05	HATS4s	0.28	0.08	MATS6v	0.34	0.01
17	R1p+	0.21	0.03	Mor04p	0.21	0.11	MATS1i	0.28	0.09	SpDiam_AEA(dm)	0.28	-0.11	Mor15s	0.27	0.2	HOMA	0.28	0.14	RDF020s	0.32	-0.15
18	HATS8p	0.21	-0.05	P_VSA_m_4	0.21	-0.4	SM2_B(s)	0.28	-0.21	BIC3	0.28	-0.13	Mor18s	0.27	0.01	H4u	0.27	-0.19	GATS4e	0.31	0.05
19	GATS3s	0.2	0.04	Mor25p	0.21	0.13	Mor32e	0.27	-0.11	RDF045s	0.28	0.01	GATS4e	0.27	0	Mor30m	0.27	0.1	GATS3s	0.3	0
20	Mor15s	0.2	-0.11	Mor16m	0.21	-0.22	Mor30u	0.27	0.09	P_VSA_m_2	0.28	-0.11	MATS6s	0.27	0.08	B04[C-S]	0.26	0.44	G2e	0.3	0.19
Ranking	COLD	DeltaError	Correlation	DECAYED	DeltaError	Correlation	FISH	DeltaError	Correlation	FLOWER	DeltaError	Correlation	FRUIT	DeltaError	Correlation	GARLIC	DeltaError	Correlation	GRASS	DeltaError	Correlation
1	TPSA(Tot)	0.63	-0.22	P_VSA_m_4	0.56	0.48	RDF025s	0.54	-0.32	Mor30s	0.43	-0.2	Mor10i	0.43	-0.35	MAXDN	0.48	-0.2	SaaS	0.34	0.09
2	R5i	0.49	0.27	GATS2e	0.52	-0.01	P_VSA_MR_8	0.53	0.49	RDF025p	0.36	0.35	MATS1v	0.42	-0.22	R3p+	0.46	0.5	L3m	0.33	0.27
3	E1u	0.4	0.03	GATS2s	0.38	0.02	P_VSA_m_4	0.51	0.57	GATS1i	0.34	-0.02	Mor26v	0.36	0.1	P_VSA_m_4	0.38	0.64	P_VSA_MR_7	0.32	0.22
4	Mor14s	0.4	0.21	DISPp	0.37	0.21	MATS2e	0.5	-0.23	SpMin1_Bh(m)	0.33	0.27	C-037	0.33	0.09	Mor21p	0.37	0.14	WiA_G/D	0.31	-0.12
5	Mor14m	0.36	0.22	P_VSA_MR_8	0.36	0.39	Mor24m	0.5	-0.08	Mor10u	0.32	-0.21	nRCOOR	0.32	0.36	SpMax1_Bh(s)	0.35	-0.27	Eig09_EA(bo)	0.29	-0.19
6	F01[C-S]	0.35	-0.27	P_VSA_i_1	0.34	0.39	P_VSA_i_1	0.49	0.49	R8m+	0.3	0.29	Mor10e	0.3	-0.32	R7s+	0.35	-0.08	Mor14s	0.29	0.22
7	Mor24s	0.32	-0.07	MATS3m	0.34	0	DISPi	0.34	0.23	Mor21v	0.29	-0.36	SpMaxA_EA(dm)	0.3	0.09	SpMax3_Bh(e)	0.34	-0.27	Mor30p	0.27	0.06
8	E1s	0.3	-0.01	Mor13m	0.33	0.35	Mor25p	0.33	-0.05	GATS2s	0.28	-0.09	MATS3v	0.29	0.26	TIE	0.33	-0.1	H2i	0.27	0.27
9	MATS5s	0.3	0.02	MATS4m	0.32	0.01	MATS3s	0.33	-0.09	Mor26p	0.27	-0.07	nArCHO	0.29	0.09	SpMax3_Bh(v)	0.33	-0.26	HATS5p	0.27	0.15
10	H0m	0.3	0.01	Mor32m	0.32	0.07	HATS3p	0.32	0.35	Mor21m	0.27	-0.11	JGI7	0.29	0.27	E1u	0.32	0.09	Mor17s	0.27	-0.07
11	Dv	0.28	0.01	Mor08s	0.32	0.13	IC4	0.3	-0.19	J_Dz(Z)	0.27	-0.15	TDB04i	0.29	-0.19	R3s+	0.32	-0.02	Mor28u	0.27	-0.19
12	P_VSA_m_4	0.28	-0.26	Mor30e	0.31	0	Eig11_AEA(ri)	0.3	0.13	Mor24m	0.27	0.15	MATS1p	0.28	-0.27	P_VSA_MR_8	0.3	0.53	GATS4v	0.27	0.03
13	MATS8s	0.28	0.15	E1e	0.31	0.09	MATS6v	0.3	0.04	DISPi	0.27	0.06	DISPe	0.28	0.15	MATS4v	0.3	0.09	R8p+	0.27	0.18
14	VE1_RG	0.28	0.07	MATS1e	0.3	0.03	R3i	0.29	-0.11	RDF050u	0.26	0.32	Mor15e	0.28	-0.23	MATS3e	0.29	-0.14	GATS8m	0.26	0.08
15	MATS8e	0.28	0.17	Mor27i	0.3	0.01	Mor30u	0.29	-0.09	JGI6	0.26	0.36	B05[C-O]	0.28	0.29	MATS3s	0.29	-0.12	Mor10u	0.26	0
16	Mor08v	0.27	-0.13	GATS6s	0.29	0.05	BIC2	0.28	0.05	GATS1p	0.26	0.06	Mor08e	0.28	0.3	HATS3p	0.28	0.39	SdsCH	0.26	0.24
17	R4e	0.27	0.28	MATS2s	0.29	-0.03	RDF100m	0.28	-0.07	E2m	0.26	-0.09	Mor30s	0.27	-0.17	Psi_i_0d	0.28	0	Mor09s	0.26	0.16
18	Mor08s	0.27	-0.02	HATS6u	0.29	0	Mor25s	0.27	-0.03	Eig09_EA(ri)	0.25	-0.17	Mor27u	0.27	0.13	J_Dt	0.28	0	Mor13s	0.26	0.05
19	Mor28v	0.27	-0.09	GATS4s	0.28	0.01	N-067	0.27	0.23	Mor25u	0.25	0.34	Mor24m	0.26	0.07	Mor22s	0.28	-0.11	Mor04s	0.26	-0.07
20	MATS4s	0.27	0.07	GATS5e	0.28	0.01	GATS3e	0.27	0.02	SpPosA_Dt	0.25	0.33	Eig08_EA(ri)	0.26	-0.24	Mor11p	0.27	-0.22	MATS3s	0.25	0.03
Ranking	MUSKY	DeltaError	Correlation	SOUR	DeltaError	Correlation	SPICES	DeltaError	Correlation	SWEATY	DeltaError	Correlation	SWEET	DeltaError	Correlation	WARM	DeltaError	Correlation	WOOD	DeltaError	Correlation
1	GATS2e	0.7	-0.1	Mor13m	0.7	0.35	SaasC	0.46	0.28	GATS2e	0.68	-0.13	SssO	0.55	0.33	Mor17s	0.88	0.2	SpMax1_Bh(v)	0.39	0.19
2	RDF025s	0.54	-0.15	GATS2e	0.42	-0.08	GATS1i	0.37	-0.29	Mor21m	0.45	0.02	NssO	0.5	0.35	DISPs	0.34	0.04	N%	0.38	0.25
3	DISPe	0.39	0.02	SpMAD_EA(dm)	0.42	0.34	VE3_RG	0.36	-0.07	Mor08s	0.43	0.07	Mor30s	0.46	-0.19	DISPv	0.33	0.15	Mor16s	0.35	0.03
4	CATS2D_04_NL	0.34	0.29	Mor32p	0.36	0.22	GATS3m	0.33	0.05	VE1_B(p)	0.35	-0.16	Mor26p	0.42	-0.08	MATS5e	0.32	-0.08	SaaN	0.34	0.29
5	Mor08s	0.32	-0.03	MATS5v	0.34	0	R3p+	0.32	0.23	GATS2s	0.33	-0.05	CATS2D_04_AL	0.41	0.27	E3s	0.3	0.04	SpMax1_Bh(e)	0.34	0.19
6	PJI3	0.32	-0.04	CATS2D_04_NL	0.34	0.22	JGI5	0.3	0.18	Mor13m	0.32	0.27	GATS3s	0.39	-0.06	Mor24m	0.3	0.03	P_VSA_MR_5	0.33	0.21
7	Mor10m	0.32	-0.1	SpMax1_Bh(s)	0.33	-0.02	Mor30p	0.27	0.13	Mor30e	0.32	-0.04	H0p	0.36	-0.1	GATS5s	0.3	0.13	SpMAD_EA(ed)	0.31	0.21
8	Mor30m	0.31	0.06	R4p+	0.33	0.22	R5i+	0.27	0.1	CATS2D_03_NL	0.31	0.35	Mor30m	0.36	-0.05	HATS7s	0.29	0.14	MATS2m	0.31	0.15
9	GATS2s	0.29	-0.02	SdssC	0.32	-0.15	GATS3i	0.26	0.15	Mor24v	0.31	-0.06	Mor26v	0.34	-0.1	X4Av	0.29	-0.07	Mor22i	0.28	-0.02
10	Eig06_AEA(dm)	0.29	-0.06	Mor06s	0.31	-0.04	J_Dz(p)	0.26	0.06	Mor10m	0.31	-0.09	Mor10e	0.34	-0.25	Mor30p	0.29	0.13	Mor08p	0.28	-0.17
11	SpMax6_Bh(s)	0.29	-0.16	Mor08m	0.31	0.17	Mor13s	0.26	-0.31	Mor30i	0.31	-0.05	SpDiam_B(s)	0.33	0.32	R3m	0.29	0.26	MATS6m	0.28	0.1
12	CATS2D_03_NL	0.29	0.31	E1e	0.3	0.02	R1e+	0.26	0.14	VE1_B(i)	0.3	-0.15	Mor17s	0.32	-0.01	G3p	0.28	-0.06	R6i	0.28	0.2
13	RDF045m	0.28	0.09	GATS2s	0.3	-0.07	Mor24s	0.26	-0.11	VE1_B(v)	0.3	-0.15	Mor10s	0.32	-0.11	Mor30s	0.28	0.06	DISPs	0.27	-0.01
14	Mor16v	0.28	0.17	DISPp	0.29	0.07	E2p	0.26	-0.07	Mor16v	0.3	0.06	JGI7	0.31	0.25	GATS7e	0.28	-0.01	E2p	0.27	-0.01
15	GATS2v	0.28	0.04	MAXDN	0.29	0.05	MATS4e	0.26	0.07	Eig08_EA(dm)	0.3	0	Mor30v	0.31	-0.13	E2s	0.28	-0.16	R5u+	0.27	0
16	MATS7v	0.28	0.22	RDF045m	0.28	-0.03	GATS1p	0.25	-0.31	RDF025s	0.29	-0.14	Mor30p	0.31	-0.1	G2v	0.27	-0.12	MATS3e	0.27	0.07
17	Mor10s	0.27	0.16	DISPs	0.28	0.05	SsOH	0.25	0.04	CATS2D_02_NL	0.29	0.32	R6s+	0.31	0.22	Mor28e	0.27	0.07	Mor25v	0.27	-0.05
18	SpPosA_B(m)	0.27	0.06	Mor10v	0.28	-0.2	PJI3	0.25	-0.01	Mor16m	0.29	0.07	SpMin1_Bh(m)	0.29	0.16	MATS5v	0.27	-0.06	Mor30u	0.27	0.09
19	GATS2m	0.27	0	Mor08s	0.28	0.14	SM06_AEA(ri)	0.25	-0.2	Mor24s	0.29	0.04	Dm	0.29	-0.08	SPH	0.27	-0.06	MATS5m	0.27	-0.06
20	SssO	0.27	-0.24	Mor27s	0.28	0.15	R2p+	0.25	0.03	CATS2D_01_AN	0.27	0.29	MATS8s	0.28	0	RDF060m	0.26	0.11	SpMax1_Bh(i)	0.26	0.19
