# Supplementary material for: Accurate prediction of personalized olfactory perception from large-scale chemoinformatic features
Source: Gigascience. 2017 Dec 15;7(2):1–11. doi: 10.1093/gigascience/gix127 (PMC5824779; doi:10.1093/gigascience/gix127)
Supplement: Supplemental material [file gix127_supp.zip › Supplementary_Table3.xlsx]

## Sheet: top20_cor_feature
Ranking	INTENSITY	Correlation	PLEASANTNESS	Correlation	ACID	Correlation	AMMONIA_URINOUS	Correlation	BAKERY	Correlation	BURNT	Correlation	CHEMICAL	Correlation	COLD	Correlation	DECAYED	Correlation	FISH	Correlation	FLOWER	Correlation	FRUIT	Correlation	GARLIC	Correlation	GRASS	Correlation	MUSKY	Correlation	SOUR	Correlation	SPICES	Correlation	SWEATY	Correlation	SWEET	Correlation	WARM	Correlation	WOOD	Correlation
1	Eig08_AEA(ri)	-0.41	P_VSA_m_4	-0.4	B02[O-O]	-0.25	SM1_Dz(v)	0.29	nArCHO	0.4	B04[C-S]	0.44	SM1_Dz(Z)	-0.34	nCrt	0.3	P_VSA_m_4	0.48	P_VSA_m_4	0.57	R8p	0.41	nRCOOR	0.36	nS	0.65	R6i	0.28	CATS2D_03_NL	0.31	Mor13m	0.35	Mor13s	-0.31	CATS2D_03_NL	0.35	NssO	0.35	R3m	0.26	F02[C-N]	0.3
2	Eig08_AEA(dm)	-0.41	nHM	-0.39	CATS2D_06_AL	-0.25	SM1_Dz(p)	0.28	C-037	0.4	P_VSA_m_4	0.42	SM1_Dz(m)	-0.34	R4u	0.28	nS	0.47	nS	0.56	HATS8v	0.41	B06[C-C]	0.36	P_VSA_m_4	0.64	L3s	0.28	CATS2D_02_NL	0.29	SpMAD_EA(dm)	0.34	GATS1p	-0.31	CATS2D_02_NL	0.32	SssO	0.33	IC1	0.26	SaaN	0.29
3	SpMin7_Bh(i)	-0.4	B01[C-S]	-0.38	CATS2D_04_AL	-0.25	CATS2D_02_AA	-0.28	B03[O-O]	0.32	F04[C-S]	0.42	TPSA(Tot)	-0.34	R4i	0.28	F01[C-S]	0.46	NssS	0.54	R8v	0.41	TDB07e	0.36	S-107	0.62	L3p	0.28	CATS2D_04_NL	0.29	MPC06	-0.32	GATS1i	-0.29	CATS2D_01_NL	0.3	SM1_Dz(p)	-0.33	ZM2Per	0.26	N-075	0.29
4	LLS_01	0.39	nS	-0.38	IC2	-0.24	B02[O-O]	-0.28	CATS2D_03_DA	0.3	B01[C-S]	0.41	nHet	-0.34	R4e	0.28	B01[C-S]	0.46	B01[C-S]	0.54	R7v	0.4	Mor10i	-0.35	SssS	0.61	R6u	0.28	CATS2D_01_NL	0.27	SpMax1_Bh(v)	-0.31	Mor13p	-0.28	CATS2D_04_NL	0.3	SpDiam_B(s)	0.32	H1m	0.26	NaaN	0.29
5	SpMin7_Bh(e)	-0.39	B02[C-S]	-0.37	SM1_Dz(v)	0.24	NssO	-0.27	Eta_epsi_A	0.29	B03[C-S]	0.4	AAC	-0.33	B01[C-S]	-0.28	NssS	0.45	F01[C-S]	0.53	HATS8p	0.4	TDB08i	0.35	NssS	0.61	L3v	0.28	HATS8i	-0.27	piPC06	-0.31	SaasC	0.28	MPC06	-0.3	O-060	0.32	ZM2MulPer	0.26	F01[C-N]	0.29
6	SpMin8_Bh(p)	-0.39	HATS8e	0.36	SM1_Dz(e)	-0.23	SssO	-0.27	B06[O-O]	0.29	nS	0.4	IC0	-0.33	F01[C-S]	-0.27	nHM	0.44	SssS	0.53	Mor05v	-0.39	TDB07u	0.35	B01[C-S]	0.61	L3e	0.28	HATS8u	-0.27	VR2_Dz(e)	-0.31	nCb-	0.27	CATS2D_01_DN	0.29	MAXDP	0.32	ZM2V	0.26	C-028	0.29
7	Eig07_AEA(dm)	-0.39	F01[C-S]	-0.36	SM1_Dz(p)	0.23	ATSC2e	-0.27	Mor12s	0.28	F03[O-S]	0.4	SM1_Dz(e)	-0.31	R5i	0.27	S-107	0.44	nHM	0.53	R8v+	0.39	TDB07i	0.35	F01[C-S]	0.61	L3u	0.28	HATS8e	-0.27	VR2_Dz(m)	-0.31	Mor03s	0.27	CATS2D_01_AN	0.29	B06[C-C]	0.32	ZM1Per	0.25	nN	0.28
8	SpMin8_Bh(e)	-0.39	HATS8u	0.36	B06[C-O]	-0.23	SM1_Dz(e)	-0.27	Mor17s	0.28	B03[O-S]	0.4	nHAcc	-0.28	SM1_Dz(Z)	-0.27	B02[C-S]	0.43	S-107	0.53	R7p	0.39	B07[C-C]	0.35	B02[C-S]	0.6	L3i	0.28	B06[C-C]	-0.25	VR2_Dz(Z)	-0.31	GATS1v	-0.27	nRCOOH	0.29	TDB07e	0.32	VE1_D/Dt	0.25	nPyrazines	0.26
9	TDB04p	0.38	HATS8i	0.36	IC3	-0.22	SM1_Dz(i)	-0.26	Me	0.27	B02[C-S]	0.39	B02[O-O]	-0.27	SM1_Dz(m)	-0.27	SssS	0.42	B02[C-S]	0.52	R8e	0.38	TDB08u	0.35	nHM	0.59	R5p	0.27	nRCOOH	0.25	VR2_Dz(i)	-0.31	Mor13v	-0.26	piPC06	-0.29	CATS2D_02_AA	0.32	NaasC	0.25	B03[N-N]	0.26
10	Eig08_EA(bo)	-0.38	B03[C-S]	-0.36	SIC3	-0.22	F01[C-O]	-0.26	R6s+	0.26	F01[C-S]	0.38	ATSC2e	-0.26	nS	-0.27	B03[C-S]	0.4	P_VSA_MR_8	0.49	TDB07v	0.38	TDB08e	0.35	P_VSA_MR_8	0.53	L3m	0.27	CATS2D_01_DN	0.25	VR2_D	-0.31	SpMax_B(p)	0.26	CATS2D_02_DA	0.28	HATS8e	0.32	SpMax_B(e)	0.25	F03[N-N]	0.26
11	SpMin8_Bh(v)	-0.37	P_VSA_MR_8	-0.36	AAC	-0.22	F02[O-O]	-0.24	AAC	0.26	R4p+	0.38	F02[O-O]	-0.25	AAC	-0.26	P_VSA_MR_8	0.39	P_VSA_i_1	0.49	R8u	0.38	CATS2D_02_AA	0.34	P_VSA_i_1	0.53	H2i	0.27	CATS2D_01_AN	0.25	VR2_Dt	-0.31	S3K	-0.26	JGI5	-0.27	R8e+	0.31	ZM2Kup	0.25	F03[C-N]	0.25
12	SpMin8_Bh(i)	-0.37	P_VSA_i_1	-0.36	IC0	-0.22	O-060	-0.24	IC0	0.26	TDB03m	0.37	ZM1MulPer	-0.25	IC0	-0.26	P_VSA_i_1	0.39	F02[C-S]	0.48	RDF015s	0.38	LOC	0.33	X3Av	0.51	R6e	0.26	B03[C-S]	0.25	VR2_Dz(v)	-0.31	J_G	-0.26	Mor13m	0.27	TDB07i	0.31	SpMax_B(v)	0.24	N%	0.25
13	SpMin6_Bh(s)	-0.37	B06[C-C]	0.35	ZM1Kup	-0.22	nO	-0.24	TDB03m	0.25	R3p+	0.37	Eta_epsi_A	-0.25	P_VSA_m_4	-0.26	nRCOSR	0.38	R3p+	0.46	TDB07r	0.38	H4s	0.33	R3p+	0.5	H2u	0.26	NssO	-0.24	MPC05	-0.31	RCI	0.26	SpDiam_AEA(ed)	-0.26	TDB07u	0.31	ZM1V	0.24	T(N..N)	0.24
14	Eig06_EA(ri)	-0.36	NssO	0.34	BIC3	-0.22	nHAcc	-0.24	AVS_B(s)	0.25	nHM	0.37	ZM1V	-0.25	R5u	0.26	F02[C-S]	0.37	B03[C-S]	0.43	TDB07p	0.37	TDB09i	0.32	F02[C-S]	0.5	RDF040i	0.24	P_VSA_m_4	0.24	VE1_D/Dt	-0.3	NaasC	0.25	Eig04_AEA(ri)	-0.26	nRCOOR	0.31	X4sol	0.24	G(N..N)	0.23
15	Eig07_EA(bo)	-0.36	SpMax7_Bh(s)	0.34	F06[C-O]	-0.22	SpMAD_Dz(p)	-0.24	Eta_betaS_A	0.25	G(O..S)	0.36	C-040	-0.25	B02[C-S]	-0.26	B04[C-S]	0.36	nRSR	0.42	TDB08e	0.37	TDB07r	0.32	X4Av	0.49	H2e	0.24	B01[C-S]	0.24	VR2_B(s)	-0.3	TDB03p	0.25	MPC05	-0.26	HATS8u	0.31	ZM1MulPer	0.24	P_VSA_e_3	0.23
16	SM14_AEA(bo)	-0.36	SssO	0.34	F05[C-O]	-0.21	ATS2s	-0.24	SpPosA_B(e)	0.25	HATS3m	0.36	ZM1Kup	-0.25	F02[C-S]	-0.25	Eig06_EA(dm)	-0.36	F03[C-S]	0.4	Mor20u	0.37	Mor10e	-0.32	B03[C-S]	0.48	RDF040u	0.24	SssO	-0.24	VR2_L	-0.3	J_Dt	-0.25	SM12_AEA(bo)	-0.26	SpMax_B(s)	0.31	SpMax_EA(bo)	0.24	P_VSA_i_4	0.23
17	Eig06_EA	-0.36	TDB08i	0.34	HyWi_B(s)	-0.21	F03[C-O]	-0.24	ChiA_B(s)	-0.25	P_VSA_i_1	0.36	SM1_Dz(i)	-0.25	B03[C-S]	-0.25	R3p+	0.36	R4p+	0.37	TDB08u	0.37	Mor09i	0.32	nRSR	0.48	R5u	0.24	GATS7v	-0.24	VR2_B(e)	-0.3	HATS1u	0.25	Eig04_EA	-0.26	HATS8i	0.31	SM11_AEA(ri)	0.24	B01[C-N]	0.23
18	SpMin7_Bh(s)	-0.36	MAXDP	0.33	SM2_B(s)	-0.21	HyWi_B(s)	-0.24	SIC1	0.25	P_VSA_MR_8	0.35	ATSC2s	-0.25	R5e	0.24	Mor13m	0.35	HATS3p	0.35	ITH	0.37	ATS8i	0.32	F03[C-S]	0.42	SdsCH	0.24	GATS7i	-0.24	VR2_A	-0.3	SpMaxA_D/Dt	-0.25	HATS8i	-0.26	SpMax1_Bh(s)	0.31	Eig01_EA(bo)	0.24	B02[C-N]	0.23
19	SpMin6_Bh(i)	-0.36	ATS8i	0.33	ATS2s	-0.21	SM2_B(s)	-0.24	SIC2	0.25	R3m+	0.35	SM1_Dz(v)	0.25	S-107	-0.24	nRSR	0.34	F03[O-S]	0.35	R8p+	0.37	HATS8u	0.32	HATS3p	0.39	R1u	0.23	R4p+	0.24	VR2_H2	-0.3	Mor22u	-0.25	Eig04_AEA(bo)	-0.26	B05[C-O]	0.31	SpMax_A	0.24	B03[C-N]	0.23
20	SM02_AEA(dm)	-0.36	B04[C-S]	-0.33	SM1_Dz(i)	-0.21	SpMaxA_Dz(p)	-0.24	F03[O-O]	0.24	T(O..S)	0.34	Eig07_AEA(dm)	-0.24	F03[C-S]	-0.24	R4p+	0.32	G(O..S)	0.35	R8i	0.37	HATS8e	0.32	R4p+	0.38	RCON	0.23	nS	0.23	VR2_B(i)	-0.3	Mor22i	-0.25	Eig04_AEA(ed)	-0.26	F01[C-O]	0.31	SpDiam_B(p)	0.24	P_VSA_MR_7	0.23
