# Supplementary material for: Accurate prediction of personalized olfactory perception from large-scale chemoinformatic features
Source: Gigascience. 2017 Dec 15;7(2):1–11. doi: 10.1093/gigascience/gix127 (PMC5824779; doi:10.1093/gigascience/gix127)
Supplement: Supplemental material [file gix127_supp.zip › Supplementary_Table4.xlsx]

## Sheet: Supplementary_Table4.csv
Ranking	INTENSITY	Pearson	Spearman	PLEASANTNESS	Pearson	Spearman	ACID	Pearson	Spearman	AMMONIA_URINOUS	Pearson	Spearman	BAKERY	Pearson	Spearman	BURNT	Pearson	Spearman	CHEMICAL	Pearson	Spearman	COLD	Pearson	Spearman	DECAYED	Pearson	Spearman	FISH	Pearson	Spearman	FLOWER	Pearson	Spearman	FRUIT	Pearson	Spearman	GARLIC	Pearson	Spearman	GRASS	Pearson	Spearman	MUSKY	Pearson	Spearman	SOUR	Pearson	Spearman	SPICES
1	Eig08_AEA(ri)	-0.41	-0.41	P_VSA_m_4	-0.4	-0.38	B02[O-O]	-0.25	-0.27	SM1_Dz(v)	0.29	0.33	nArCHO	0.4	0.16	B04[C-S]	0.44	0.29	SM1_Dz(Z)	-0.34	-0.39	nCrt	0.3	0.2	P_VSA_m_4	0.48	0.37	P_VSA_m_4	0.57	0.41	R8p	0.41	0.42	nRCOOR	0.36	0.39	nS	0.65	0.45	R6i	0.28	0.28	CATS2D_03_NL	0.31	0.25	Mor13m	0.35	0.36	Mor13s
2	Eig08_AEA(dm)	-0.41	-0.4	nHM	-0.39	-0.39	CATS2D_06_AL	-0.25	-0.27	SM1_Dz(p)	0.28	0.32	C-037	0.4	0.16	P_VSA_m_4	0.42	0.34	SM1_Dz(m)	-0.34	-0.39	R4u	0.28	0.19	nS	0.47	0.36	nS	0.56	0.4	HATS8v	0.41	0.44	B06[C-C]	0.36	0.42	P_VSA_m_4	0.64	0.45	L3s	0.28	0.22	CATS2D_02_NL	0.29	0.28	SpMAD_EA(dm)	0.34	0.22	GATS1p
3	SpMin7_Bh(i)	-0.4	-0.36	B01[C-S]	-0.38	-0.37	CATS2D_04_AL	-0.25	-0.28	CATS2D_02_AA	-0.28	-0.33	B03[O-O]	0.32	0.22	F04[C-S]	0.42	0.29	TPSA(Tot)	-0.34	-0.39	R4i	0.28	0.19	F01[C-S]	0.46	0.36	NssS	0.54	0.35	R8v	0.41	0.42	TDB07e	0.36	0.41	S-107	0.62	0.39	L3p	0.28	0.23	CATS2D_04_NL	0.29	0.25	MPC06	-0.32	-0.29	GATS1i
4	LLS_01	0.39	0.36	nS	-0.38	-0.37	IC2	-0.24	-0.24	B02[O-O]	-0.28	-0.3	CATS2D_03_DA	0.3	0.21	B01[C-S]	0.41	0.34	nHet	-0.34	-0.37	R4e	0.28	0.18	B01[C-S]	0.46	0.36	B01[C-S]	0.54	0.4	R7v	0.4	0.39	Mor10i	-0.35	-0.4	SssS	0.61	0.35	R6u	0.28	0.28	CATS2D_01_NL	0.27	0.22	SpMax1_Bh(v)	-0.31	-0.3	Mor13p
5	SpMin7_Bh(e)	-0.39	-0.33	B02[C-S]	-0.37	-0.35	SM1_Dz(v)	0.24	0.28	NssO	-0.27	-0.33	Eta_epsi_A	0.29	0.31	B03[C-S]	0.4	0.33	AAC	-0.33	-0.33	B01[C-S]	-0.28	-0.32	NssS	0.45	0.3	F01[C-S]	0.53	0.4	HATS8p	0.4	0.43	TDB08i	0.35	0.39	NssS	0.61	0.35	L3v	0.28	0.23	HATS8i	-0.27	-0.27	piPC06	-0.31	-0.28	SaasC
6	SpMin8_Bh(p)	-0.39	-0.37	HATS8e	0.36	0.36	SM1_Dz(e)	-0.23	-0.29	SssO	-0.27	-0.31	B06[O-O]	0.29	0.19	nS	0.4	0.34	IC0	-0.33	-0.33	F01[C-S]	-0.27	-0.32	nHM	0.44	0.36	SssS	0.53	0.35	Mor05v	-0.39	-0.42	TDB07u	0.35	0.41	B01[C-S]	0.61	0.44	L3e	0.28	0.24	HATS8u	-0.27	-0.26	VR2_Dz(e)	-0.31	-0.32	nCb-
7	Eig07_AEA(dm)	-0.39	-0.4	F01[C-S]	-0.36	-0.37	SM1_Dz(p)	0.23	0.28	ATSC2e	-0.27	-0.32	Mor12s	0.28	0.23	F03[O-S]	0.4	0.21	SM1_Dz(e)	-0.31	-0.31	R5i	0.27	0.17	S-107	0.44	0.31	nHM	0.53	0.41	R8v+	0.39	0.44	TDB07i	0.35	0.41	F01[C-S]	0.61	0.44	L3u	0.28	0.24	HATS8e	-0.27	-0.26	VR2_Dz(m)	-0.31	-0.32	Mor03s
8	SpMin8_Bh(e)	-0.39	-0.35	HATS8u	0.36	0.36	B06[C-O]	-0.23	-0.22	SM1_Dz(e)	-0.27	-0.3	Mor17s	0.28	0.18	B03[O-S]	0.4	0.21	nHAcc	-0.28	-0.3	SM1_Dz(Z)	-0.27	-0.3	B02[C-S]	0.43	0.34	S-107	0.53	0.36	R7p	0.39	0.38	B07[C-C]	0.35	0.37	B02[C-S]	0.6	0.41	L3i	0.28	0.24	B06[C-C]	-0.25	-0.25	VR2_Dz(Z)	-0.31	-0.32	GATS1v
9	TDB04p	0.38	0.37	HATS8i	0.36	0.35	IC3	-0.22	-0.25	SM1_Dz(i)	-0.26	-0.3	Me	0.27	0.29	B02[C-S]	0.39	0.33	B02[O-O]	-0.27	-0.26	SM1_Dz(m)	-0.27	-0.3	SssS	0.42	0.3	B02[C-S]	0.52	0.38	R8e	0.38	0.41	TDB08u	0.35	0.39	nHM	0.59	0.44	R5p	0.27	0.31	nRCOOH	0.25	0.25	VR2_Dz(i)	-0.31	-0.32	Mor13v
10	Eig08_EA(bo)	-0.38	-0.38	B03[C-S]	-0.36	-0.34	SIC3	-0.22	-0.22	F01[C-O]	-0.26	-0.31	R6s+	0.26	0.1	F01[C-S]	0.38	0.34	ATSC2e	-0.26	-0.25	nS	-0.27	-0.32	B03[C-S]	0.4	0.33	P_VSA_MR_8	0.49	0.42	TDB07v	0.38	0.4	TDB08e	0.35	0.38	P_VSA_MR_8	0.53	0.44	L3m	0.27	0.2	CATS2D_01_DN	0.25	0.25	VR2_D	-0.31	-0.32	SpMax_B(p)
11	SpMin8_Bh(v)	-0.37	-0.35	P_VSA_MR_8	-0.36	-0.39	AAC	-0.22	-0.2	F02[O-O]	-0.24	-0.29	AAC	0.26	0.32	R4p+	0.38	0.27	F02[O-O]	-0.25	-0.26	AAC	-0.26	-0.27	P_VSA_MR_8	0.39	0.38	P_VSA_i_1	0.49	0.41	R8u	0.38	0.41	CATS2D_02_AA	0.34	0.38	P_VSA_i_1	0.53	0.44	H2i	0.27	0.26	CATS2D_01_AN	0.25	0.25	VR2_Dt	-0.31	-0.31	S3K
12	SpMin8_Bh(i)	-0.37	-0.38	P_VSA_i_1	-0.36	-0.38	IC0	-0.22	-0.2	O-060	-0.24	-0.3	IC0	0.26	0.32	TDB03m	0.37	0.28	ZM1MulPer	-0.25	-0.23	IC0	-0.26	-0.27	P_VSA_i_1	0.39	0.36	F02[C-S]	0.48	0.38	RDF015s	0.38	0.46	LOC	0.33	0.37	X3Av	0.51	0.13	R6e	0.26	0.27	B03[C-S]	0.25	0.28	VR2_Dz(v)	-0.31	-0.33	J_G
13	SpMin6_Bh(s)	-0.37	-0.33	B06[C-C]	0.35	0.34	ZM1Kup	-0.22	-0.27	nO	-0.24	-0.31	TDB03m	0.25	0.23	R3p+	0.37	0.19	Eta_epsi_A	-0.25	-0.27	P_VSA_m_4	-0.26	-0.32	nRCOSR	0.38	0.11	R3p+	0.46	0.2	TDB07r	0.38	0.4	H4s	0.33	0.37	R3p+	0.5	0.21	H2u	0.26	0.25	NssO	-0.24	-0.31	MPC05	-0.31	-0.31	RCI
14	Eig06_EA(ri)	-0.36	-0.37	NssO	0.34	0.39	BIC3	-0.22	-0.2	nHAcc	-0.24	-0.31	AVS_B(s)	0.25	0.24	nHM	0.37	0.35	ZM1V	-0.25	-0.23	R5u	0.26	0.16	F02[C-S]	0.37	0.34	B03[C-S]	0.43	0.34	TDB07p	0.37	0.39	TDB09i	0.32	0.35	F02[C-S]	0.5	0.41	RDF040i	0.24	0.21	P_VSA_m_4	0.24	0.29	VE1_D/Dt	-0.3	-0.3	NaasC
15	Eig07_EA(bo)	-0.36	-0.37	SpMax7_Bh(s)	0.34	0.33	F06[C-O]	-0.22	-0.26	SpMAD_Dz(p)	-0.24	-0.27	Eta_betaS_A	0.25	0.25	G(O..S)	0.36	0.25	C-040	-0.25	-0.26	B02[C-S]	-0.26	-0.3	B04[C-S]	0.36	0.27	nRSR	0.42	0.3	TDB08e	0.37	0.41	TDB07r	0.32	0.37	X4Av	0.49	0.1	H2e	0.24	0.25	B01[C-S]	0.24	0.28	VR2_B(s)	-0.3	-0.3	TDB03p
16	SM14_AEA(bo)	-0.36	-0.37	SssO	0.34	0.38	F05[C-O]	-0.21	-0.25	ATS2s	-0.24	-0.26	SpPosA_B(e)	0.25	0.26	HATS3m	0.36	0.19	ZM1Kup	-0.25	-0.23	F02[C-S]	-0.25	-0.3	Eig06_EA(dm)	-0.36	-0.16	F03[C-S]	0.4	0.34	Mor20u	0.37	0.39	Mor10e	-0.32	-0.35	B03[C-S]	0.48	0.38	RDF040u	0.24	0.22	SssO	-0.24	-0.29	VR2_L	-0.3	-0.31	J_Dt
17	Eig06_EA	-0.36	-0.37	TDB08i	0.34	0.32	HyWi_B(s)	-0.21	-0.27	F03[C-O]	-0.24	-0.28	ChiA_B(s)	-0.25	-0.25	P_VSA_i_1	0.36	0.34	SM1_Dz(i)	-0.25	-0.26	B03[C-S]	-0.25	-0.3	R3p+	0.36	0.19	R4p+	0.37	0.2	TDB08u	0.37	0.41	Mor09i	0.32	0.31	nRSR	0.48	0.3	R5u	0.24	0.27	GATS7v	-0.24	-0.22	VR2_B(e)	-0.3	-0.31	HATS1u
18	SpMin7_Bh(s)	-0.36	-0.34	MAXDP	0.33	0.34	SM2_B(s)	-0.21	-0.27	HyWi_B(s)	-0.24	-0.25	SIC1	0.25	0.24	P_VSA_MR_8	0.35	0.34	ATSC2s	-0.25	-0.3	R5e	0.24	0.15	Mor13m	0.35	0.27	HATS3p	0.35	0.12	ITH	0.37	0.41	ATS8i	0.32	0.34	F03[C-S]	0.42	0.38	SdsCH	0.24	0.14	GATS7i	-0.24	-0.22	VR2_A	-0.3	-0.31	SpMaxA_D/Dt
19	SpMin6_Bh(i)	-0.36	-0.32	ATS8i	0.33	0.31	ATS2s	-0.21	-0.21	SM2_B(s)	-0.24	-0.25	SIC2	0.25	0.25	R3m+	0.35	0.13	SM1_Dz(v)	0.25	0.25	S-107	-0.24	-0.28	nRSR	0.34	0.24	F03[O-S]	0.35	0.19	R8p+	0.37	0.43	HATS8u	0.32	0.39	HATS3p	0.39	0.15	R1u	0.23	0.24	R4p+	0.24	0.2	VR2_H2	-0.3	-0.31	Mor22u
20	SM02_AEA(dm)	-0.36	-0.36	B04[C-S]	-0.33	-0.3	SM1_Dz(i)	-0.21	-0.27	SpMaxA_Dz(p)	-0.24	-0.26	F03[O-O]	0.24	0.22	T(O..S)	0.34	0.25	Eig07_AEA(dm)	-0.24	-0.24	F03[C-S]	-0.24	-0.3	R4p+	0.32	0.19	G(O..S)	0.35	0.26	R8i	0.37	0.4	HATS8e	0.32	0.39	R4p+	0.38	0.16	RCON	0.23	0.24	nS	0.23	0.29	VR2_B(i)	-0.3	-0.31	Mor22i
21	Eig08_EA	-0.36	-0.36	ATS8s	0.33	0.31	IC1	-0.21	-0.21	SpPosA_Dz(p)	-0.24	-0.26	IC1	0.24	0.23	F02[C-S]	0.33	0.33	TPSA(NO)	-0.24	-0.28	SIC0	-0.24	-0.25	B02[O-S]	0.32	0.14	T(O..S)	0.34	0.26	Mor20e	0.37	0.39	RBF	0.32	0.28	SpMax5_Bh(e)	-0.38	-0.26	RDF040e	0.23	0.21	TDB08i	-0.23	-0.21	VR2_X	-0.3	-0.3	NssCH2
22	SM03_AEA(ri)	-0.36	-0.35	R8e+	0.33	0.32	B07[C-O]	-0.21	-0.23	HATS8s	-0.23	-0.24	C-026	0.24	0.1	F06[C-S]	0.33	0.19	SpAD_EA(dm)	-0.24	-0.25	nCrs	0.23	0.15	F02[O-S]	0.31	0.14	B04[C-S]	0.34	0.28	Mor20i	0.37	0.41	GATS8i	0.31	0.31	SpMax5_Bh(i)	-0.37	-0.26	H1u	0.23	0.22	CATS2D_02_DA	0.23	0.23	VR2_Dz(p)	-0.3	-0.32	GATS2i
23	Eig08_EA(ed)	-0.36	-0.35	ATS8e	0.33	0.32	X0Av	0.21	0.17	ATS8s	-0.23	-0.23	SM1_Dz(e)	0.24	0.26	B06[C-S]	0.32	0.19	Me	-0.24	-0.27	nHM	-0.23	-0.3	F03[C-S]	0.31	0.33	B03[O-S]	0.34	0.19	HATS8e	0.37	0.39	HATS8i	0.31	0.4	R3m+	0.37	0.13	R6p	0.23	0.26	B02[C-S]	0.23	0.27	VR2_B(m)	-0.3	-0.3	RBF
24	SM15_AEA(bo)	-0.36	-0.34	GATS7v	0.33	0.32	SM1_B(s)	-0.21	-0.24	SM1_B(s)	-0.23	-0.25	Mor12m	0.24	0.23	GATS1p	-0.31	-0.31	SM02_EA(dm)	-0.24	-0.26	BIC0	-0.23	-0.25	B06[C-C]	-0.3	-0.28	X3Av	0.33	0.13	TDB08i	0.37	0.4	GATS1p	0.31	0.32	P_VSA_s_3	0.37	0.02	R5i	0.23	0.25	ATS8i	-0.23	-0.19	VR2_B(v)	-0.3	-0.3	DISPp
25	Eig07_EA	-0.36	-0.34	TDB08u	0.33	0.32	SIC2	-0.21	-0.2	SM3_B(s)	-0.23	-0.23	nHAcc	0.24	0.27	F03[C-S]	0.31	0.33	SM04_EA(dm)	-0.24	-0.26	NssssC	0.22	0.14	T(O..S)	0.3	0.26	X4Av	0.33	0.14	ATS8s	0.37	0.38	ATS8e	0.31	0.34	SpMin5_Bh(p)	-0.36	-0.25	R5v	0.23	0.27	R8e+	-0.22	-0.23	AVS_H2	-0.3	-0.3	Mor22p
26	SpMin7_Bh(p)	-0.36	-0.32	SM1_Dz(p)	-0.33	-0.29	SM3_B(s)	-0.21	-0.27	nDB	-0.23	-0.23	F02[C-O]	0.24	0.22	B05[C-S]	0.31	0.21	Eig06_AEA(dm)	-0.24	-0.2	SpMin1_Bh(s)	0.22	0.21	Eig05_AEA(ri)	-0.3	-0.26	SpDiam_B(s)	-0.32	-0.18	B05[C-O]	0.37	0.39	TDB07p	0.31	0.36	B03[O-S]	0.36	0.21	C-016	0.23	0.19	R8i+	-0.22	-0.22	SpPosA_L	-0.3	-0.3	Mor03e
27	Eig07_EA(ri)	-0.35	-0.35	HATS8s	0.33	0.36	JGI7	-0.21	-0.22	R7s	-0.23	-0.22	nHet	0.24	0.29	F05[C-S]	0.31	0.21	ZM1Per	-0.24	-0.21	Mor14m	0.22	0.18	MPC06	-0.3	-0.25	R3m+	0.32	0.1	TDB08r	0.37	0.42	Mor10u	-0.31	-0.36	SpMin3_Bh(p)	-0.36	-0.24	H1i	0.23	0.21	MATS7v	0.22	0.18	VR2_B(p)	-0.3	-0.3	Mor03i
28	Eig08_AEA(bo)	-0.35	-0.34	TDB08e	0.32	0.32	CATS2D_05_AL	-0.21	-0.22	ATS8i	-0.23	-0.21	Mor13e	-0.24	-0.21	F02[O-S]	0.29	0.15	SpDiam_EA(dm)	-0.24	-0.27	R4p	0.22	0.09	SpMin5_Bh(m)	-0.29	-0.28	RDF025s	-0.32	-0.28	ATS8i	0.37	0.38	ATS8s	0.31	0.33	SpMax4_Bh(e)	-0.36	-0.25	nR=Cs	0.23	0.2	nHM	0.22	0.29	WiA_Dt	-0.3	-0.3	Mor22e
29	ATSC2s	-0.35	-0.32	S-107	-0.32	-0.32	R8v+	-0.21	-0.2	ATS8e	-0.23	-0.22	SM1_Dz(i)	0.24	0.24	SsSH	0.29	0.19	SM06_EA(dm)	-0.23	-0.26	Mor14v	0.22	0.18	SpMin5_Bh(e)	-0.29	-0.26	F04[C-S]	0.31	0.28	ATS6m	0.37	0.37	Chi_Dz(v)	-0.31	-0.37	SpMin1_Bh(e)	-0.35	-0.35	R5e	0.23	0.26	B04[C-S]	0.22	0.24	SpMax1_Bh(e)	-0.3	-0.31	HOMA
30	Eig08_EA(ri)	-0.35	-0.35	R4p+	-0.32	-0.25	Hypnotic-80	-0.2	-0.21	Eig05_AEA(dm)	-0.23	-0.23	SpPosA_B(i)	0.24	0.25	S-106	0.29	0.19	F05[C-O]	-0.23	-0.19	P_VSA_i_1	-0.22	-0.32	G(O..S)	0.29	0.26	VE1_G/D	-0.31	-0.22	ATS8e	0.36	0.38	TDB09u	0.31	0.34	SpMin5_Bh(v)	-0.35	-0.25	R1i	0.22	0.22	R8u+	-0.22	-0.22	SpMaxA_EA(dm)	0.3	0.19	NNRS
31	Eig06_EA(bo)	-0.35	-0.38	F02[C-S]	-0.32	-0.35	CMC-80	-0.2	-0.2	HATS4p	0.23	0.21	BIC1	0.23	0.24	NsSH	0.29	0.19	nO	-0.23	-0.24	P_VSA_MR_8	-0.22	-0.31	X5Av	0.29	0.11	P_VSA_s_3	0.31	0.09	HATS8u	0.36	0.39	Mor09u	0.3	0.29	SpMaxA_AEA(dm)	0.35	0.22	R4p	0.22	0.21	MATS7i	0.22	0.2	SpMax1_Bh(i)	-0.29	-0.31	nCs
32	ATSC8i	-0.34	-0.28	HATS8p	0.32	0.35	nRCOOR	-0.2	-0.25	WiA_Dz(p)	-0.23	-0.25	SpMax2_Bh(s)	0.23	0.16	TDB03p	0.28	0.26	SM08_EA(dm)	-0.23	-0.25	RFD	0.22	0.1	SpMin5_Bh(p)	-0.29	-0.28	B01[S-S]	0.31	0.14	TDB08p	0.36	0.42	GATS8v	0.3	0.33	B02[S-S]	0.35	0.12	Mor14s	0.22	0.24	TDB08u	-0.22	-0.2	SpMaxA_AEA(dm)	0.29	0.24	C-002
33	MLOGP2	-0.34	-0.25	F03[C-O]	0.32	0.35	nHAcc	-0.2	-0.29	ZM1Kup	-0.22	-0.26	B05[O-O]	0.23	0.11	T(S..S)	0.28	0.12	CATS2D_06_AL	-0.23	-0.2	Mor14p	0.22	0.18	SpMax7_Bh(s)	-0.29	-0.28	DISPp	0.31	0.16	ATS7v	0.36	0.37	R8v+	0.3	0.39	F02[S-S]	0.35	0.12	Mor13i	0.22	0.23	ATS8e	-0.22	-0.19	SpMin1_Bh(i)	-0.29	-0.31	WiA_D/Dt
34	SpMin8_Bh(m)	-0.34	-0.33	R8i+	0.32	0.31	Eta_F_A	-0.2	-0.18	B06[C-C]	-0.22	-0.21	Mor14m	-0.23	-0.24	TDB03r	0.27	0.26	SM10_EA(dm)	-0.23	-0.25	TPSA(Tot)	-0.22	-0.33	SpMaxA_AEA(dm)	0.29	0.22	SM1_Dz(p)	0.3	0.11	VE1_Dz(p)	0.36	0.37	Mor08u	0.3	0.31	SpMax5_Bh(v)	-0.35	-0.25	E3v	0.22	0.19	HATS8p	-0.22	-0.23	Eig04_AEA(ed)	-0.29	-0.29	C-026
35	SpAbs_Dz(p)	-0.34	-0.31	R8u+	0.31	0.31	CATS2D_02_AA	-0.2	-0.25	nRCOOR	-0.22	-0.27	Mor13u	-0.23	-0.21	AAC	0.27	0.22	SpMax_EA(dm)	-0.23	-0.26	DISPp	-0.22	-0.19	Eig05_AEA(bo)	-0.29	-0.25	MAXDP	-0.3	-0.17	R8s	0.36	0.42	B02[O-O]	0.3	0.28	SpMin1_Bh(p)	-0.35	-0.37	RTu	0.22	0.23	MATS7p	0.21	0.21	Mor08v	0.29	0.31	R3i
36	ATSC8v	-0.34	-0.28	ATS2s	0.31	0.33	BIC2	-0.2	-0.18	Mor03s	0.22	0.24	CIC2	-0.23	-0.24	IC0	0.27	0.22	Eig01_EA(dm)	-0.23	-0.26	Mor14s	0.21	0.17	SpMin5_Bh(i)	-0.29	-0.26	SpMin5_Bh(p)	-0.3	-0.21	MPC07	0.36	0.35	VE2_D/Dt	-0.3	-0.33	SpMin1_Bh(i)	-0.35	-0.35	E3p	0.22	0.19	TDB08e	-0.21	-0.19	Eig03_AEA(ed)	-0.29	-0.28	Mor03u
37	Eig07_AEA(ri)	-0.34	-0.31	SM2_Dz(p)	0.31	0.34	ATS1s	-0.2	-0.19	SM4_B(s)	-0.22	-0.22	Eta_sh_y	0.23	0.23	GATS1v	-0.27	-0.28	SM12_EA(dm)	-0.23	-0.25	Mor29s	-0.21	-0.2	F01[C-C]	-0.29	-0.26	GATS1p	-0.3	-0.18	JGI6	0.36	0.41	TDB09e	0.3	0.34	SpMin5_Bh(m)	-0.35	-0.25	P_VSA_MR_7	0.22	0.16	SpMin5_Bh(m)	-0.21	-0.21	SpMaxA_Dt	-0.29	-0.29	HATS1e
38	SM15_AEA(dm)	-0.34	-0.36	R8i	0.31	0.32	WiA_B(m)	0.2	0.14	ATS1s	-0.22	-0.22	SM1_Dz(v)	-0.23	-0.23	Mor09i	-0.27	-0.29	SM14_EA(dm)	-0.23	-0.25	Eig11_AEA(bo)	-0.21	-0.13	Eig04_AEA(ri)	-0.29	-0.25	SpMax5_Bh(i)	-0.3	-0.2	RDF025v	0.36	0.41	Chi_Dz(p)	-0.3	-0.39	SpMax4_Bh(i)	-0.35	-0.25	RDF035i	0.22	0.18	CATS2D_02_AA	-0.21	-0.26	SpMAD_Dt	-0.29	-0.29	Mor04s
39	Eig06_EA(ed)	-0.34	-0.36	GATS7i	0.31	0.3	SM4_B(s)	-0.2	-0.27	CATS2D_02_AL	-0.22	-0.22	H%	-0.23	-0.23	TPSA(Tot)	0.27	0.21	CMC-80	-0.23	-0.2	Rbrid	0.21	0.1	SM04_EA(ri)	-0.29	-0.25	SpMax5_Bh(e)	-0.29	-0.2	Mor05p	-0.36	-0.42	Mor08e	0.3	0.3	VE1_G/D	-0.35	-0.27	RDF035u	0.21	0.17	ATS8s	-0.21	-0.17	SpPosA_Dt	-0.29	-0.29	Mor24i
40	Wi_Dz(m)	-0.34	-0.29	SM4_Dz(p)	0.31	0.34	Psi_i_s	-0.2	-0.24	R8s	-0.22	-0.24	Mor22v	-0.22	-0.26	G(S..S)	0.27	0.12	IC1	-0.22	-0.2	Eta_sh_x	0.21	0.13	SM02_EA(ri)	-0.29	-0.26	SpMax_B(s)	-0.29	-0.08	Mor21v	-0.36	-0.43	HATS8p	0.3	0.38	SpMin4_Bh(m)	-0.35	-0.25	RTi	0.21	0.22	P_VSA_MR_8	0.21	0.3	MPC04	-0.29	-0.29	R4p+
41	Wi_Dz(Z)	-0.34	-0.29	R8e	0.31	0.33	MAXDP	-0.2	-0.23	CATS2D_04_AL	-0.22	-0.28	TDB03s	0.22	0.22	S-107	0.27	0.25	R7m+	-0.22	-0.16	Mor10v	0.21	0.16	RDF015s	-0.28	-0.29	SpMin5_Bh(m)	-0.29	-0.21	B07[C-C]	0.36	0.36	SM15_EA(dm)	0.3	0.24	SpMin4_Bh(p)	-0.35	-0.23	RDF035v	0.21	0.17	F01[C-S]	0.21	0.28	SpMin1_Bh(e)	-0.29	-0.31	J_G/D
42	ATSC8p	-0.34	-0.27	SM6_Dz(p)	0.31	0.34	ZM1V	-0.2	-0.25	ATS6m	-0.22	-0.2	Mor12v	0.22	0.22	B02[O-S]	0.27	0.15	F01[C-O]	-0.22	-0.2	GATS1m	0.2	0.21	X3Av	0.28	0.19	SM1_Dz(Z)	0.29	0.26	CATS2D_05_AL	0.36	0.39	SM13_EA(dm)	0.3	0.24	SM04_EA(ri)	-0.35	-0.25	RDF035e	0.21	0.17	P_VSA_i_1	0.21	0.29	TRS	-0.29	-0.3	Mor13e
43	SpAbs_Dz(v)	-0.34	-0.3	HATS8v	0.31	0.35	F02[O-O]	-0.2	-0.25	HATS8e	-0.22	-0.2	Eta_F_A	0.22	0.21	TDB03v	0.26	0.26	P_VSA_s_6	-0.22	-0.22	AVS_RG	0.2	0.22	SpMin5_Bh(v)	-0.28	-0.27	SM1_Dz(m)	0.29	0.26	ATS6v	0.36	0.38	SM11_EA(dm)	0.3	0.24	F01[S-S]	0.35	0.14	NssssC	0.21	0.16	GATS7p	-0.21	-0.22	SpMax_H2	-0.29	-0.29	CMBL
44	Eig06_AEA(dm)	-0.34	-0.36	R8u	0.31	0.32	Eta_alpha_A	0.2	0.16	CATS2D_03_AL	-0.22	-0.23	O%	0.22	0.24	R3v+	0.26	0.1	F06[C-O]	-0.22	-0.2	Mor19v	0.2	0.17	MPC07	-0.28	-0.25	SpMin5_Bh(v)	-0.29	-0.2	R8m	0.36	0.42	SpPosA_D/Dt	0.3	0.29	R3v+	0.34	0.13	RDF045i	0.21	0.24	R8i	-0.2	-0.22	TPC	-0.29	-0.28	R3p+
45	AVS_Dz(v)	-0.34	-0.3	SpMin5_Bh(p)	0.31	0.3	EE_B(s)	-0.2	-0.26	F02[C-O]	-0.22	-0.28	ZM1Kup	0.22	0.23	Mor09u	-0.26	-0.28	DELS	-0.22	-0.21	Mor19s	0.2	0.17	Eig05_AEA(ed)	-0.28	-0.25	SM6_B(s)	-0.29	-0.1	H2v	0.36	0.34	SpMAD_D/Dt	0.3	0.29	SM06_EA(ri)	-0.34	-0.24	RDF045u	0.21	0.25	SpMin5_Bh(p)	-0.2	-0.19	Xindex	0.29	0.29	HATS1i
46	AVS_Dz(p)	-0.34	-0.3	SpMax5_Bh(i)	0.31	0.31	O-060	-0.2	-0.25	SM2_Dz(p)	-0.22	-0.24	Mor13i	-0.22	-0.2	DISPp	0.25	0.23	BIC2	-0.22	-0.22	nCt	0.2	0.08	X4Av	0.28	0.17	B03[C-O]	-0.29	-0.17	SpMax8_Bh(s)	0.36	0.39	SM09_EA(dm)	0.3	0.24	B01[S-S]	0.34	0.14	nCp	0.2	0.19	F02[C-S]	0.2	0.27	Rperim	-0.29	-0.29	Mor24u
47	SpAD_Dz(p)	-0.34	-0.3	SpMax5_Bh(e)	0.31	0.31	ZM1MulPer	-0.2	-0.24	EE_B(s)	-0.22	-0.22	NaasC	0.22	0.15	SM1_Dz(Z)	0.25	0.18	nDB	-0.22	-0.2	SM05_AEA(ri)	-0.2	-0.15	SM13_AEA(bo)	-0.28	-0.24	SpMax1_Bh(s)	-0.29	-0.1	VE1_D	0.36	0.38	SM07_EA(dm)	0.3	0.24	Eig04_AEA(ri)	-0.34	-0.23	Mor13u	0.2	0.21	HATS8s	-0.2	-0.22	piPC05	-0.29	-0.28	Mor22v
48	SpMin6_Bh(e)	-0.34	-0.3	HyWi_Dz(p)	0.31	0.34	ZM1Per	-0.19	-0.23	R8e+	-0.22	-0.21	GATS1m	-0.22	-0.25	SM1_Dz(m)	0.25	0.18	R2s	-0.22	-0.26	Eig10_EA(ed)	-0.2	-0.15	Eig05_EA	-0.28	-0.24	SM5_B(s)	-0.29	-0.11	SpMin5_Bh(m)	0.36	0.39	ATS7e	0.29	0.34	SM1_Dz(Z)	0.34	0.28	RDF040p	0.2	0.24	SpMin5_Bh(v)	-0.2	-0.19	RCI	-0.29	-0.28	MATS2i
49	SpAD_Dz(v)	-0.34	-0.3	CATS2D_02_AA	0.31	0.36	Mor12m	-0.19	-0.15	SPI	-0.22	-0.23	BIC2	0.22	0.24	H4s	-0.25	-0.31	Mor14m	0.22	0.17	nCrq	0.2	0.13	Eig04_AEA(ed)	-0.28	-0.24	SM2_B(s)	-0.29	-0.13	ATS7p	0.36	0.37	TDB07v	0.29	0.37	SM1_Dz(m)	0.34	0.28	RDF035p	0.2	0.17	F03[C-S]	0.2	0.28	PW5	-0.29	-0.3	GATS2v
50	EE_Dz(v)	-0.34	-0.29	SpMin5_Bh(m)	0.31	0.31	Mor15m	-0.19	-0.16	SM5_B(s)	-0.21	-0.22	nArOR	0.22	0.16	SaaO	0.25	0.15	SIC2	-0.22	-0.21	RDF015p	0.2	0.2	SpMax5_Bh(i)	-0.28	-0.28	Mor05v	0.29	0.23	VE1_Dz(e)	0.36	0.38	H6e	0.29	0.37	SpMax4_Bh(v)	-0.34	-0.25	AVS_RG	0.2	0.22	R8u	-0.2	-0.21	MPC07	-0.28	-0.27	AVS_B(p)
51	SpPos_Dz(v)	-0.34	-0.29	SpDiam_B(s)	0.31	0.3	ZM2Kup	-0.19	-0.22	Ho_Dz(p)	-0.21	-0.25	TDB04m	0.21	0.2	R3m	0.25	0.14	MAXDN	-0.22	-0.22	Mor19p	0.2	0.17	SM12_AEA(bo)	-0.28	-0.24	Mor05p	0.28	0.23	VE1_Dz(i)	0.36	0.37	SM05_EA(dm)	0.29	0.24	G(O..S)	0.34	0.27	H1e	0.2	0.19	O-060	-0.2	-0.26	F02[C-C]	-0.28	-0.3	SIC1
52	SpMax_Dz(v)	-0.34	-0.29	RDF015s	0.31	0.36	SpPos_B(s)	-0.19	-0.23	SM4_Dz(p)	-0.21	-0.24	Mor22p	-0.21	-0.25	R5p+	0.24	0.19	R7m	-0.22	-0.13	Mor17i	-0.2	-0.2	Eig04_EA	-0.28	-0.24	SM4_B(s)	-0.28	-0.11	HATS8i	0.35	0.39	SpMaxA_D/Dt	0.29	0.28	Mor05v	0.34	0.31	RTe	0.2	0.22	R2s+	0.2	0.03	Chi_Dt	0.28	0.29	TDB03v
53	EE_Dz(p)	-0.34	-0.3	Mor13m	-0.31	-0.28	WiA_B(p)	0.19	0.17	HATS7s	-0.21	-0.2	ATSC3e	0.21	0.24	nSH	0.24	0.14	nRCOOR	-0.22	-0.23	R4v	0.2	0.08	SM4_B(i)	-0.28	-0.23	HyWi_B(s)	-0.28	-0.13	R6v	0.35	0.35	H6i	0.29	0.37	SpMin4_Bh(v)	-0.34	-0.23	RDF045e	0.2	0.24	R8e	-0.2	-0.21	SpDiam_H2	-0.28	-0.29	SpMax_B(v)
54	SpPos_Dz(p)	-0.34	-0.3	F03[C-S]	-0.3	-0.34	NssO	-0.19	-0.23	B07[C-O]	-0.21	-0.21	Mor14v	-0.21	-0.21	SIC0	0.24	0.23	SM1_Dz(p)	0.22	0.24	RDF015v	0.2	0.2	SpMin6_Bh(m)	-0.28	-0.25	SpMin3_Bh(p)	-0.28	-0.17	VE1_Dz(Z)	0.35	0.37	H6s	0.29	0.36	SM1_Dz(p)	0.34	0.12	RDF055i	0.2	0.27	SpMax5_Bh(i)	-0.2	-0.19	GNar	-0.28	-0.25	RBN
55	SpDiam_Dz(p)	-0.34	-0.29	SpMax8_Bh(s)	0.3	0.32	X%	0.19	0.12	HyWi_Dz(p)	-0.21	-0.24	CATS2D_06_DA	0.21	0.11	Mor09e	-0.24	-0.26	SpMax2_Bh(s)	-0.22	-0.19	SpMax_RG	0.2	0.21	Eig04_AEA(bo)	-0.28	-0.23	SM3_B(s)	-0.28	-0.11	VE1_Dz(m)	0.35	0.37	ATS7i	0.29	0.34	SpMax5_Bh(s)	-0.34	-0.19	R4v	0.2	0.2	Mor10i	0.19	0.24	STN_L	-0.28	-0.29	SpPosA_B(v)
56	SpMax_Dz(p)	-0.34	-0.3	NssS	-0.3	-0.3	SssO	-0.19	-0.23	SM6_Dz(p)	-0.21	-0.24	SpMax_B(e)	0.21	0.21	nFuranes	0.24	0.15	Psi_i_s	-0.21	-0.19	Mor19e	0.2	0.17	SM06_EA(ri)	-0.28	-0.24	B02[C-O]	-0.28	-0.17	VE1_Dz(v)	0.35	0.37	B05[C-O]	0.29	0.38	SM08_EA(ri)	-0.34	-0.23	RDF055u	0.2	0.28	JGI5	-0.19	-0.21	SpMax1_Bh(p)	-0.28	-0.27	CIC2
57	SpDiam_Dz(v)	-0.34	-0.29	SM1_Dz(v)	-0.3	-0.29	nDB	-0.19	-0.22	Psi_i_s	-0.21	-0.25	CIC1	-0.21	-0.22	NaaO	0.24	0.15	CATS2D_02_AA	-0.21	-0.21	Mor29e	-0.2	-0.18	ATS8i	-0.28	-0.26	HATS3m	0.28	0.08	P_VSA_i_2	0.35	0.33	VE1_G/D	0.29	0.4	SM3_Dz(m)	-0.34	-0.23	SpMax_RG	0.2	0.22	Mor13m	0.19	0.17	Eig04_AEA(ri)	-0.28	-0.26	CIC1
58	Wi_Dz(e)	-0.34	-0.28	SpMin5_Bh(v)	0.3	0.3	SpMaxA_B(m)	0.19	0.14	TDB07s	-0.21	-0.2	ZM1V	0.21	0.22	Mor32s	-0.24	-0.18	Psi_i_A	-0.21	-0.21	Mor29i	-0.19	-0.18	EE_B(i)	-0.28	-0.24	Mor05s	0.28	0.22	VE1_X	0.35	0.38	ATS7s	0.29	0.32	SM3_Dz(Z)	-0.34	-0.23	RDF030v	0.2	0.15	SpMax5_Bh(e)	-0.19	-0.18	SM6_H2	-0.28	-0.29	PHI
59	AVS_Dz(m)	-0.34	-0.29	TDB07e	0.3	0.29	SpDiam_B(s)	-0.19	-0.24	TDB08i	-0.21	-0.2	ZM1MulPer	0.21	0.22	H1m	0.24	0.18	Psi_e_A	-0.21	-0.21	RDF035u	0.19	0.09	SpMax5_Bh(e)	-0.28	-0.28	R3v+	0.28	0.09	ATS8p	0.35	0.39	Chi_D	-0.29	-0.35	SpMin3_Bh(e)	-0.34	-0.23	SM03_AEA(dm)	-0.2	-0.22	SpMax7_Bh(s)	-0.19	-0.18	Eig05_AEA(ed)	-0.28	-0.25	MCD
60	AVS_Dz(Z)	-0.34	-0.29	TDB07r	0.3	0.29	SM5_B(s)	-0.19	-0.26	R7v+	-0.21	-0.23	Mor12e	0.21	0.23	HATS1v	0.24	0.26	CATS2D_04_AL	-0.21	-0.17	RDF030v	0.19	0.03	SpMax8_Bh(s)	-0.28	-0.27	ATS3s	-0.28	-0.21	MPC08	0.35	0.33	H6u	0.29	0.37	RDF015s	-0.33	-0.29	Eig09_EA	-0.2	-0.22	SpMin6_Bh(m)	-0.19	-0.18	TWC	-0.28	-0.29	SssCH2
61	Wi_Dz(v)	-0.34	-0.29	R8v+	0.3	0.34	Eta_F	-0.19	-0.2	ATS7v	-0.21	-0.2	Mor15e	0.21	0.2	NssS	0.24	0.18	H1m	-0.21	-0.18	RDF015u	0.19	0.2	SM3_B(i)	-0.28	-0.24	F01[S-S]	0.28	0.14	ATS7m	0.35	0.37	TDB08r	0.29	0.37	SpDiam_B(s)	-0.33	-0.27	Mor28p	-0.2	-0.19	HATS8v	-0.19	-0.21	piPC07	-0.28	-0.26	LLS_01
62	Wi_Dz(i)	-0.34	-0.28	ATS1s	0.3	0.3	F03[C-O]	-0.19	-0.21	DELS	-0.21	-0.27	Mor14e	-0.21	-0.22	GATS1i	-0.23	-0.24	BIC1	-0.21	-0.2	Mor17u	-0.19	-0.2	EE_L	-0.28	-0.25	SM3_Dz(m)	-0.28	-0.19	R7m	0.35	0.4	Mor08i	0.29	0.3	SpMax6_Bh(e)	-0.33	-0.24	Mor09i	0.2	0.19	SpMax5_Bh(v)	-0.19	-0.17	nR06	-0.28	-0.29	AROM
63	EE_Dz(m)	-0.34	-0.29	SpMax5_Bh(v)	0.3	0.3	SpMax1_Bh(s)	-0.19	-0.2	HATS8u	-0.21	-0.2	Mor14s	-0.21	-0.22	Mor21i	0.23	0.27	HATS7m	-0.21	-0.12	RDF035i	0.19	0.09	SpMin4_Bh(i)	-0.27	-0.24	SM3_Dz(Z)	-0.28	-0.19	SpMax7_Bh(v)	0.35	0.37	Chi_Dz(i)	-0.29	-0.33	SpMin3_Bh(i)	-0.33	-0.23	Eig09_EA(ri)	-0.2	-0.22	TDB07e	-0.18	-0.19	VR2_D/Dt	-0.28	-0.26	Mor15u
64	EE_Dz(Z)	-0.34	-0.29	ATS6m	0.3	0.28	F01[C-O]	-0.19	-0.25	TDB08e	-0.21	-0.2	ZM1Per	0.21	0.22	Mor21u	0.23	0.27	SIC0	-0.21	-0.23	R4p+	-0.19	-0.16	SM5_B(i)	-0.27	-0.21	SM04_EA(ri)	-0.28	-0.17	Ho_Dt	0.35	0.32	R8e+	0.29	0.35	RDF025s	-0.33	-0.3	Mor14p	0.2	0.18	B07[C-C]	-0.18	-0.18	SpDiam_A	-0.28	-0.3	Mor15i
65	ATSC1e	-0.34	-0.35	SpMin6_Bh(p)	0.29	0.3	SpAbs_B(s)	-0.19	-0.22	MAXDN	-0.21	-0.24	SpMax_B(i)	0.21	0.21	SM5_X	0.23	0.19	R6m+	-0.21	-0.13	Mor29u	-0.19	-0.17	F02[C-C]	-0.27	-0.26	EE_B(s)	-0.28	-0.11	SpMax7_Bh(s)	0.35	0.38	Chi_Dz(e)	-0.29	-0.33	SpMin1_Bh(v)	-0.33	-0.36	RDF055e	0.2	0.27	MATS7m	0.18	0.14	SpPosA_H2	-0.28	-0.28	Chi_Dz(v)
66	SpMax_Dz(m)	-0.34	-0.29	ATS7s	0.29	0.28	CATS2D_03_AL	-0.19	-0.2	SM6_B(s)	-0.21	-0.22	R1s	0.21	0.16	B03[S-S]	0.23	0.08	GATS1m	0.21	0.19	Mor17e	-0.19	-0.19	nC	-0.27	-0.27	B01[C-O]	-0.28	-0.15	TDB06v	0.35	0.39	Chi_G	-0.28	-0.37	SpMin3_Bh(v)	-0.33	-0.23	NdsCH	0.2	0.13	TDB07u	-0.18	-0.19	SM5_H2	-0.28	-0.29	nCIC
67	SpMax_Dz(Z)	-0.34	-0.29	SM5_Dz(p)	0.29	0.34	F04[C-O]	-0.19	-0.24	HATS8i	-0.21	-0.2	CIC3	-0.21	-0.22	F03[S-S]	0.23	0.08	SpPos_B(s)	-0.2	-0.18	Mor19u	0.19	0.17	MPC02	-0.27	-0.25	SM06_EA(ri)	-0.28	-0.17	Eig05_AEA(ri)	0.35	0.36	SM03_EA(dm)	0.28	0.22	SM10_EA(ri)	-0.33	-0.23	SsCH3	0.2	0.19	H-052	-0.18	-0.2	SpMAD_H2	-0.28	-0.28	NRS
68	SpPos_Dz(m)	-0.34	-0.29	SM3_Dz(p)	0.29	0.34	GATS8v	-0.19	-0.23	ATS7m	-0.21	-0.2	Mor26p	-0.21	-0.16	Mor14u	-0.23	-0.26	Mor14s	0.2	0.18	NssS	-0.19	-0.23	ATS8e	-0.27	-0.26	RDF015s	-0.28	-0.23	SpMax5_Bh(v)	0.35	0.39	GATS7v	0.28	0.36	SM5_Dz(Z)	-0.33	-0.23	Mor09u	0.2	0.18	SpMin5_Bh(e)	-0.18	-0.16	SM3_Dt	-0.28	-0.27	Mor02i
69	SpPos_Dz(Z)	-0.34	-0.29	VE2_B(s)	-0.29	-0.3	SM6_B(s)	-0.19	-0.26	SpMax8_Bh(s)	-0.21	-0.22	SM1_Dz(p)	-0.21	-0.22	Mor21e	0.23	0.27	CATS2D_05_AL	-0.2	-0.15	RDF025v	0.19	0.18	X1Mad	-0.27	-0.28	SM5_Dz(m)	-0.28	-0.18	TDB08v	0.35	0.42	Eig10_EA(dm)	-0.28	-0.27	SM5_Dz(m)	-0.33	-0.23	nOHt	0.19	0.13	SpMax5_Bh(p)	-0.18	-0.16	SpMax_A	-0.28	-0.29	Mor24e
70	SpAD_Dz(m)	-0.34	-0.29	B05[C-O]	0.29	0.29	Mor11m	0.19	0.07	SpPos_B(s)	-0.21	-0.24	Mor26v	-0.21	-0.17	P_VSA_LogP_6	0.23	0.22	TDB07m	-0.2	-0.11	RDF015i	0.19	0.2	SM03_AEA(bo)	-0.27	-0.23	SM5_Dz(Z)	-0.28	-0.18	F01[C-C]	0.35	0.38	TDB08p	0.28	0.37	SM12_EA(ri)	-0.33	-0.23	R1e	0.19	0.19	R3p+	0.18	0.18	piID	-0.28	-0.26	ChiA_B(p)
71	SpAD_Dz(Z)	-0.34	-0.29	O-060	0.29	0.34	SpAD_B(s)	-0.19	-0.22	ATS7s	-0.21	-0.21	Mor12p	0.21	0.22	Mor14e	-0.23	-0.25	SIC1	-0.2	-0.2	RDF015e	0.19	0.2	SpMin1_Bh(i)	-0.27	-0.22	ATS2s	-0.28	-0.17	SpMax8_Bh(m)	0.35	0.37	SpMin3_Bh(m)	0.28	0.36	SM02_EA(ri)	-0.33	-0.24	Eta_sh_x	0.19	0.16	RDF015s	-0.18	-0.22	MWC06	-0.28	-0.29	BIC1
72	SpAbs_Dz(m)	-0.34	-0.29	CATS2D_04_AL	0.29	0.34	RTm+	0.19	-0.03	TDB08u	-0.21	-0.19	SIC3	0.21	0.24	CATS2D_02_AA	-0.23	-0.28	IC2	-0.2	-0.18	SssS	-0.19	-0.23	SM02_AEA(bo)	-0.27	-0.24	SM6_Dz(m)	-0.28	-0.18	SpMax7_Bh(e)	0.35	0.38	R8i+	0.28	0.34	SM6_Dz(Z)	-0.33	-0.23	Mor09e	0.19	0.18	SpMin6_Bh(v)	-0.18	-0.18	nCIC	-0.28	-0.28	TI2_L
73	SpAbs_Dz(Z)	-0.34	-0.29	R3p+	-0.29	-0.2	SpMax_B(s)	-0.19	-0.2	TDB08s	-0.21	-0.22	ZM2Kup	0.2	0.21	B02[O-O]	-0.23	-0.23	HyWi_B(s)	-0.2	-0.22	SpMin5_Bh(m)	0.19	0.17	SM2_B(i)	-0.27	-0.25	SM6_Dz(Z)	-0.28	-0.18	SpMax7_Bh(m)	0.35	0.36	ATS7p	0.28	0.33	SpMin1_Bh(m)	-0.33	-0.36	Mor14v	0.19	0.18	TDB07i	-0.18	-0.19	piPC04	-0.28	-0.27	STN_L
74	SpDiam_Dz(m)	-0.34	-0.29	ATS7v	0.29	0.28	Wi_B(s)	-0.19	-0.21	Eta_alpha_A	0.2	0.25	H1s	0.2	0.14	Mor14p	-0.23	-0.23	O-060	-0.2	-0.2	Mor19i	0.19	0.18	SpMin6_Bh(v)	-0.27	-0.26	Mor02s	-0.28	-0.2	SpMin5_Bh(p)	0.35	0.38	Mor21i	-0.28	-0.4	SM6_Dz(m)	-0.33	-0.23	SpDiam_RG	0.19	0.22	TPSA(Tot)	0.18	0.19	SM04_EA(ri)	-0.28	-0.29	Chi_Dz(p)
75	SpDiam_Dz(Z)	-0.34	-0.29	WiA_B(v)	-0.29	-0.31	TDB08s	-0.19	-0.18	R8s+	-0.2	-0.25	H0s	0.2	0.16	H-048	0.22	0.19	SM2_B(s)	-0.2	-0.22	RDF035e	0.19	0.08	F04[C-S]	0.27	0.27	SM4_Dz(m)	-0.27	-0.18	SpMin6_Bh(m)	0.35	0.38	R8p+	0.28	0.38	SM4_Dz(Z)	-0.33	-0.23	Mor28v	-0.19	-0.18	S-107	0.18	0.22	MWC08	-0.28	-0.29	AVS_B(v)
76	ATSC8m	-0.34	-0.29	SM1_B(s)	0.29	0.28	Ho_B(s)	-0.19	-0.21	WiA_B(p)	0.2	0.22	SpMax_EA(bo)	0.2	0.2	R4v+	0.22	0.19	HTs	-0.2	-0.21	CATS2D_03_LL	0.19	0.17	HATS8e	-0.27	-0.26	SM4_Dz(Z)	-0.27	-0.18	SpMax7_Bh(p)	0.35	0.37	SP07	0.28	0.37	SM4_Dz(m)	-0.33	-0.23	SpMin5_Bh(m)	0.19	0.22	TDB07r	-0.18	-0.15	SM4_H2	-0.28	-0.27	C-025
77	AVS_Dz(e)	-0.34	-0.28	SpMax7_Bh(m)	0.29	0.28	R6m+	-0.19	-0.19	J_Dz(e)	-0.2	-0.22	SM11_AEA(ri)	0.2	0.2	VE1_G/D	-0.22	-0.25	SpPosA_B(s)	-0.2	-0.2	Mor14e	0.19	0.17	SpMin6_Bh(p)	-0.27	-0.26	SpMin4_Bh(p)	-0.27	-0.17	SpMin5_Bh(v)	0.35	0.37	SP08	0.28	0.37	ATS4s	-0.33	-0.26	Mor13e	0.19	0.2	SpMin6_Bh(p)	-0.18	-0.18	WiA_D/Dt	0.28	0.26	Mor12v
78	AVS_Dz(i)	-0.33	-0.28	SpMin6_Bh(v)	0.29	0.3	ATS7m	-0.19	-0.15	SpMax7_Bh(s)	-0.2	-0.2	Eig01_EA(bo)	0.2	0.2	nRSR	0.22	0.15	TDB06m	-0.2	-0.13	RDF015m	0.19	0.2	EE_B(e)	-0.27	-0.24	B04[C-O]	-0.27	-0.13	Mor18p	-0.35	-0.31	SpMin3_Bh(v)	0.28	0.35	SM14_EA(ri)	-0.33	-0.23	RDF030p	0.19	0.16	SpMin4_Bh(m)	-0.18	-0.19	MWC05	-0.27	-0.28	H4s
79	Wi_Dz(p)	-0.33	-0.3	B07[C-C]	0.29	0.29	B07[C-C]	-0.19	-0.18	R6m+	-0.2	-0.22	Eta_beta_A	0.2	0.19	GATS1m	-0.22	-0.19	R6m	-0.2	-0.13	Mor10p	0.19	0.13	HyWi_B(i)	-0.27	-0.25	SM2_Dz(m)	-0.27	-0.18	SpMin5_Bh(e)	0.35	0.37	DP07	0.28	0.37	SpMax6_Bh(v)	-0.33	-0.24	C-001	0.19	0.16	SIC0	0.18	0.21	MWC07	-0.27	-0.29	ChiA_B(m)
80	QW_L	-0.33	-0.28	HATS7v	0.29	0.29	Mor17m	-0.19	-0.09	ATS8p	-0.2	-0.21	ChiA_B(e)	-0.2	-0.19	Mor14i	-0.22	-0.25	B01[C-S]	-0.2	-0.21	B04[C-S]	-0.18	-0.22	SM3_L	-0.27	-0.25	SM08_EA(ri)	-0.27	-0.16	RDF025p	0.35	0.41	SP06	0.28	0.37	SM2_Dz(m)	-0.33	-0.23	SM6_RG	0.19	0.21	CATS2D_05_DL	0.18	0.15	MWC04	-0.27	-0.28	TDB04p
81	EE_Dz(e)	-0.33	-0.28	SssS	-0.29	-0.29	Eta_FL_A	-0.19	-0.15	Chi_Dz(p)	0.2	0.25	Mor15s	0.2	0.17	TDB04m	0.22	0.16	DLS_04	-0.2	-0.2	R3p+	-0.18	-0.17	SM4_B(e)	-0.27	-0.23	SM2_Dz(Z)	-0.27	-0.18	SpMax5_Bh(p)	0.35	0.39	DP08	0.28	0.37	SM2_Dz(Z)	-0.33	-0.23	Eig09_EA(bo)	-0.19	-0.22	F04[C-S]	0.18	0.24	MWC10	-0.27	-0.29	B01[C-S]
82	SpPos_Dz(e)	-0.33	-0.28	SpMin5_Bh(e)	0.29	0.28	TDB07m	-0.18	-0.16	SdO	-0.2	-0.22	Mor14p	-0.2	-0.21	C-033	0.22	0.19	SpMax_AEA(dm)	-0.2	-0.24	Mor29v	-0.18	-0.16	SpMin1_Bh(e)	-0.27	-0.22	SM1_B(s)	-0.27	-0.14	ATS6p	0.35	0.37	R8u+	0.28	0.34	ATS5e	-0.33	-0.23	Mor28u	-0.19	-0.2	nRCHO	0.18	0.18	MPC02	-0.27	-0.27	SpMAD_D/Dt
83	SpMax_Dz(e)	-0.33	-0.28	R8s	0.29	0.34	DELS	-0.18	-0.27	ATS7p	-0.2	-0.19	ZM2Per	0.2	0.2	HATS4m	0.22	0.17	Eig01_AEA(dm)	-0.2	-0.24	Mor29p	-0.18	-0.17	SM4_L	-0.27	-0.25	SpMax5_Bh(v)	-0.27	-0.18	ATS7s	0.35	0.36	TDB06r	0.28	0.33	BIC0	0.33	0.29	SpMin5_Bh(v)	0.19	0.22	C-036	0.18	0.18	SM04_EA	-0.27	-0.29	SpPosA_D/Dt
84	EE_Dz(i)	-0.33	-0.28	WiA_B(p)	-0.29	-0.32	nHet	-0.18	-0.26	R8v+	-0.2	-0.23	Mor17e	0.2	0.21	HATS3v	0.22	0.1	ZM2Kup	-0.2	-0.16	MATS8m	0.18	0.14	Eig04_EA(ri)	-0.27	-0.24	Mor05e	0.27	0.23	TDB08s	0.35	0.42	SpMin3_Bh(e)	0.28	0.34	T(O..S)	0.33	0.27	SM5_RG	0.19	0.21	nRCOOR	-0.18	-0.23	SM12_AEA(bo)	-0.27	-0.25	R3u
85	SM02_AEA(ri)	-0.33	-0.34	TDB07u	0.29	0.27	nO	-0.18	-0.27	NdO	-0.2	-0.21	R3s+	0.2	0.19	BIC0	0.22	0.21	ZM2MulPer	-0.2	-0.16	RDF025p	0.18	0.18	SM02_EA	-0.27	-0.25	ATS1s	-0.27	-0.16	VE1_A	0.34	0.35	SP09	0.28	0.37	SpMin4_Bh(e)	-0.33	-0.23	RDF040v	0.19	0.23	BIC0	0.18	0.21	Eig04_EA	-0.27	-0.25	Mor12p
86	Eig07_EA(ed)	-0.33	-0.34	ATS7p	0.29	0.27	SpMax_AEA(dm)	-0.18	-0.21	IDDE	-0.2	-0.22	Mor17v	0.2	0.17	HATS1e	0.22	0.26	AVS_B(s)	-0.2	-0.2	Mor12i	-0.18	-0.17	SM6_B(i)	-0.27	-0.2	SM10_EA(ri)	-0.27	-0.16	Eig05_AEA(bo)	0.34	0.35	DP06	0.28	0.37	ATS5i	-0.33	-0.23	H1p	0.19	0.19	F03[C-O]	-0.18	-0.25	SM3_H2	-0.27	-0.27	VE1_D/Dt
87	SpAD_Dz(e)	-0.33	-0.28	R7v	0.29	0.29	Eig01_AEA(dm)	-0.18	-0.21	C-040	-0.2	-0.23	nO	0.2	0.19	F01[C-N]	0.22	0.23	SpAbs_B(s)	-0.2	-0.17	Eig10_AEA(bo)	-0.18	-0.16	HATS8i	-0.27	-0.26	SM1_Dz(v)	0.27	0.12	ATS8v	0.34	0.39	Mor21e	-0.28	-0.4	SpMax5_Bh(p)	-0.32	-0.24	SM3_RG	0.19	0.22	CIC0	-0.17	-0.21	MWC09	-0.27	-0.29	Mor04i
88	SpMax_Dz(i)	-0.33	-0.28	SpMin6_Bh(m)	0.28	0.29	ZM2V	-0.18	-0.2	R7e	-0.2	-0.19	AVS_B(e)	0.2	0.19	R1v+	0.22	0.21	SM3_B(s)	-0.2	-0.24	Mor12u	-0.18	-0.18	RDF025s	-0.27	-0.29	HyWi_Dz(m)	-0.27	-0.18	MAXDP	0.34	0.39	SM3_D/Dt	0.28	0.34	ATS4v	-0.32	-0.23	SpMax7_Bh(v)	0.18	0.2	CATS2D_05_NL	0.17	0.2	Eig03_EA(ri)	-0.27	-0.25	Mor13u
89	SpPos_Dz(i)	-0.33	-0.28	ATS3s	0.28	0.31	nI	0.18	0.12	JGI7	-0.2	-0.21	Mor14u	-0.2	-0.21	TDB04p	0.21	0.21	ZM2V	-0.2	-0.16	RDF030p	0.18	0.05	HATS3p	0.27	0.2	HyWi_Dz(Z)	-0.27	-0.18	nC	0.34	0.39	SM4_D/Dt	0.28	0.34	SpMax6_Bh(i)	-0.32	-0.25	SpMax7_Bh(p)	0.18	0.2	Mor16v	0.17	0.24	F01[C-C]	-0.27	-0.28	Mor22s
90	Wi_D/Dt	-0.33	-0.29	TDB08s	0.28	0.33	nX	0.18	0.12	Ho_B(s)	-0.2	-0.23	Mor15u	0.2	0.2	SM03_EA(dm)	-0.21	-0.22	Hypnotic-80	-0.2	-0.17	nHet	-0.18	-0.22	HATS8u	-0.27	-0.26	BIC0	0.27	0.22	B06[C-C]	0.34	0.39	SM6_D/Dt	0.28	0.34	HyWi_Dz(m)	-0.32	-0.23	NsCH3	0.18	0.19	ATS7p	-0.17	-0.15	SM5_Dt	-0.27	-0.27	R3e
91	SpAD_Dz(i)	-0.33	-0.28	RDF025s	0.28	0.32	NsI	0.18	0.12	B07[C-C]	-0.2	-0.21	TPSA(NO)	0.2	0.22	SM05_EA(dm)	-0.21	-0.23	P_VSA_s_3	-0.2	-0.14	MATS8v	0.18	0.09	SM15_AEA(ri)	-0.27	-0.23	nRSSR	0.27	0.12	B06[C-O]	0.34	0.35	SpMin3_Bh(p)	0.28	0.35	HyWi_Dz(Z)	-0.32	-0.23	Mor28e	-0.18	-0.19	R8v+	-0.17	-0.2	SM02_EA(ed)	-0.27	-0.29	Mor04e
92	Wi_D	-0.33	-0.27	SpMax6_Bh(e)	0.28	0.29	Eta_L_A	0.18	0.14	SM2_D/Dt	-0.2	-0.21	Mor19e	-0.2	-0.23	SM07_EA(dm)	-0.21	-0.23	BIC0	-0.19	-0.23	Mor12e	-0.18	-0.18	Eig05_EA(bo)	-0.27	-0.23	SM6_Dz(p)	-0.27	-0.16	Mor13m	-0.34	-0.35	TDB03p	-0.28	-0.36	SM12_AEA(bo)	-0.32	-0.2	Eig09_AEA(dm)	-0.18	-0.22	CATS2D_02_AL	-0.17	-0.19	SRW08	-0.27	-0.29	Mor15e
93	SpAbs_Dz(e)	-0.33	-0.28	MPC06	0.28	0.26	ZM2Per	-0.18	-0.2	R8e	-0.2	-0.21	ZM2V	0.2	0.2	HATS1u	0.21	0.26	R7s+	-0.19	-0.14	CATS2D_02_LL	0.18	0.16	SM2_B(e)	-0.27	-0.25	SM2_Dz(p)	-0.27	-0.15	SpMax6_Bh(v)	0.34	0.37	DP09	0.28	0.37	Eig04_EA	-0.32	-0.2	ATS6i	0.18	0.23	ATS7v	-0.17	-0.15	SM6_Dt	-0.27	-0.27	IC1
94	SpAbs_Dz(i)	-0.33	-0.28	ATS6v	0.28	0.28	ZM2MulPer	-0.18	-0.2	HTs	-0.2	-0.24	ZM2MulPer	0.2	0.2	Mor16v	0.21	0.26	ATSC3e	-0.19	-0.22	SpDiam_RG	0.18	0.21	SM3_B(e)	-0.27	-0.24	TDB03p	0.27	0.12	SpMax7_Bh(i)	0.34	0.38	HATS8v	0.27	0.38	SpMin4_Bh(i)	-0.32	-0.23	SpMin5_Bh(e)	0.18	0.23	HATS7v	-0.17	-0.18	X5	-0.27	-0.3	TDB03m
95	F09[C-C]	-0.33	-0.32	SpMax6_Bh(s)	0.28	0.28	SpDiam_AEA(dm)	-0.18	-0.19	SM4_D/Dt	-0.2	-0.21	HATS1s	0.2	0.21	SM09_EA(dm)	-0.21	-0.23	SdO	-0.19	-0.16	RDF025m	0.18	0.14	SpMin1_Bh(p)	-0.27	-0.23	SM4_Dz(p)	-0.27	-0.16	Mor21u	-0.34	-0.43	TDB03r	-0.27	-0.35	MAXDP	-0.32	-0.28	SM4_RG	0.18	0.22	R8p+	-0.17	-0.2	Eig04_AEA(bo)	-0.27	-0.25	Mor02e
96	SpDiam_Dz(e)	-0.33	-0.28	R7e	0.28	0.27	VE2_B(s)	0.18	0.19	SpAbs_B(s)	-0.2	-0.24	Mor12u	0.2	0.23	N-075	0.21	0.26	P_VSA_v_2	-0.19	-0.16	DISPi	-0.18	-0.16	SM14_AEA(dm)	-0.27	-0.24	SM12_EA(ri)	-0.27	-0.16	HyWi_Dz(p)	0.34	0.41	Mor13s	0.27	0.24	SpMin3_Bh(m)	-0.32	-0.25	SpMax7_Bh(e)	0.18	0.2	SpMin5_Bh(i)	-0.17	-0.16	SRW10	-0.27	-0.3	TI1_L
97	SpDiam_Dz(i)	-0.33	-0.28	HyWi_B(s)	0.28	0.26	Mor30s	0.18	0.18	IC2	-0.2	-0.22	Eta_L_A	-0.2	-0.21	NaaN	0.21	0.26	P_VSA_p_2	-0.19	-0.16	SM6_RG	0.18	0.21	Eig05_EA(ed)	-0.27	-0.24	Chi_Dz(p)	0.27	0.11	Mor21e	-0.34	-0.43	SM5_D/Dt	0.27	0.34	B03[C-O]	-0.32	-0.28	SpMin4_Bh(m)	0.18	0.24	TDB07p	-0.17	-0.14	CATS2D_01_NL	0.27	0.25	Rperim
98	SpMin7_Bh(v)	-0.33	-0.3	SpMax6_Bh(i)	0.28	0.3	MAXDN	-0.18	-0.21	RDF050m	-0.2	-0.2	ChiA_B(i)	-0.2	-0.18	SM11_EA(dm)	-0.21	-0.23	NdO	-0.19	-0.17	RTi	0.18	0.18	SRW04	-0.27	-0.25	SpMin4_Bh(m)	-0.27	-0.18	SpMin6_Bh(v)	0.34	0.38	SP05	0.27	0.37	SM6_Dz(p)	-0.32	-0.21	SpMin5_Bh(p)	0.18	0.22	MPC06	-0.17	-0.11	MPC03	-0.27	-0.28	PCR
99	GGI10	-0.33	-0.32	SpMax5_Bh(p)	0.28	0.29	RTp+	0.18	-0.01	SM5_D/Dt	-0.2	-0.21	Mor19v	-0.2	-0.2	H%	-0.21	-0.19	G2e	0.19	0.03	Mor14u	0.18	0.16	ATS2s	-0.27	-0.27	SM14_EA(ri)	-0.27	-0.16	CATS2D_04_AL	0.34	0.4	Mor28i	-0.27	-0.3	F03[O-S]	0.32	0.21	SpMax7_Bh(i)	0.18	0.2	R1v+	0.17	0.2	SM4_Dt	-0.27	-0.27	TRS
100	IDET	-0.33	-0.27	TDB07v	0.28	0.28	C-040	-0.18	-0.23	SM6_D/Dt	-0.2	-0.21	P_VSA_LogP_4	0.2	0.15	SM13_EA(dm)	-0.21	-0.23	SAacc	-0.19	-0.16	F04[C-S]	-0.17	-0.22	F03[C-C]	-0.27	-0.27	SpMax6_Bh(e)	-0.27	-0.19	VE1_G/D	0.34	0.42	MATS1p	-0.27	-0.28	Eig04_AEA(bo)	-0.32	-0.21	SM04_AEA(ri)	-0.18	-0.22	ATS8p	-0.17	-0.18	SRW06	-0.27	-0.28	Mor27m
101	B10[C-C]	-0.33	-0.33	SpMax7_Bh(e)	0.28	0.29	SsI	0.18	0.12	SM3_D/Dt	-0.2	-0.21	R3m	0.2	0.18	SM15_EA(dm)	-0.21	-0.23	Eig07_AEA(bo)	-0.19	-0.16	RDF035p	0.17	0.06	MWC02	-0.27	-0.25	SpMax4_Bh(e)	-0.27	-0.19	SpMax8_Bh(v)	0.34	0.37	Kp	0.27	0.28	SM4_Dz(p)	-0.32	-0.21	Eig09_EA(ed)	-0.18	-0.22	R1e+	0.17	0.18	EE_L	-0.27	-0.28	Mi
102	UNIP	-0.33	-0.28	TDB07s	0.28	0.29	Mor16m	0.18	0.09	Ho_D/Dt	-0.2	-0.2	SpDiam_B(p)	0.2	0.18	F02[O-O]	-0.21	-0.22	B06[C-O]	-0.19	-0.14	R3m+	-0.17	-0.2	SpMax7_Bh(m)	-0.27	-0.24	HyWi_Dz(p)	-0.27	-0.16	SpMax6_Bh(p)	0.34	0.37	Ku	0.27	0.28	ATS3s	-0.32	-0.24	P_VSA_LogP_1	0.18	0.2	SpMax7_Bh(m)	-0.17	-0.15	VE3_D/Dt	-0.27	-0.29	Chi_D/Dt
103	ATSC7i	-0.33	-0.23	R7s	0.28	0.29	Infective-80	-0.18	-0.18	HyWi_D/Dt	-0.2	-0.21	Mor14i	-0.19	-0.21	SaaN	0.21	0.26	O%	-0.19	-0.22	MATS7i	-0.17	-0.18	SM04_AEA(bo)	-0.27	-0.22	SpMin1_Bh(p)	-0.27	-0.25	DP01	0.34	0.41	JGI7	0.27	0.32	HATS3m	0.32	0.1	HIC	0.18	0.21	Mor10e	0.17	0.21	Eig04_EA(ri)	-0.27	-0.25	ARR
104	F08[C-C]	-0.33	-0.32	B06[C-O]	0.28	0.28	Eta_FL	-0.18	-0.19	GATS7v	-0.2	-0.19	SpDiam_B(e)	0.19	0.17	HATS4p	0.21	0.14	ATSC6e	-0.19	-0.17	SpMin5_Bh(v)	0.17	0.16	SM5_B(e)	-0.27	-0.22	RDF015m	-0.27	-0.23	SP01	0.34	0.41	Ke	0.27	0.28	SM2_Dz(p)	-0.32	-0.21	RTp	0.18	0.22	SpMax6_Bh(v)	-0.17	-0.17	MWC03	-0.27	-0.27	S2K
105	RDF010s	-0.33	-0.33	CATS2D_02_AL	0.28	0.29	G1p	0.18	0.09	MATS1p	0.2	0.21	SpDiam_B(v)	0.19	0.18	Mor10i	0.21	0.26	ZM2Per	-0.19	-0.15	SM06_AEA(ri)	-0.17	-0.09	Eig05_EA(ri)	-0.27	-0.24	SpMaxA_AEA(dm)	0.27	0.18	Mor21i	-0.34	-0.43	B04[C-O]	0.27	0.36	Mor05p	0.32	0.3	C-011	0.18	0.14	Mor28i	0.17	0.17	SM02_EA(ri)	-0.27	-0.28	TDB03r
106	CIC3	-0.33	-0.28	SM2_B(s)	0.28	0.26	TDB06m	-0.18	-0.17	SpMAD_Dz(v)	-0.2	-0.22	SpDiam_B(i)	0.19	0.18	D/Dtr05	0.21	0.19	R2s+	-0.19	-0.18	Eig11_EA(ed)	-0.17	-0.09	EE_H2	-0.27	-0.26	SpMin4_Bh(i)	-0.27	-0.16	SM2_Dz(p)	0.34	0.41	TDB08s	0.27	0.37	HyWi_Dz(p)	-0.31	-0.21	R8p+	0.18	0.19	SpMax6_Bh(p)	-0.17	-0.17	SM06_EA(ri)	-0.27	-0.29	DISPi
107	SMTI	-0.33	-0.26	VE2_Dt	-0.28	-0.29	SpPosA_B(m)	0.18	-0.11	VE2_B(s)	0.2	0.22	Mor17i	0.19	0.21	B02[N-S]	0.21	0.21	Eig06_EA(ri)	-0.19	-0.17	L3i	0.17	0.1	VE2_D	0.27	0.28	RDF015v	-0.27	-0.23	H2p	0.34	0.3	ATS7v	0.27	0.33	Eig04_AEA(ed)	-0.31	-0.22	R6v	0.18	0.22	CATS2D_06_NL	0.17	0.17	HyWi_Dt	-0.27	-0.26	Mor02u
108	IDMT	-0.33	-0.27	SpMin5_Bh(i)	0.28	0.29	G2s	0.18	0.15	R8i	-0.2	-0.2	Mor19i	-0.19	-0.23	F02[N-S]	0.21	0.21	R8v+	-0.19	-0.14	L3e	0.17	0.1	SM5_L	-0.27	-0.25	SpMin3_Bh(v)	-0.26	-0.16	ATS5m	0.34	0.35	Ki	0.27	0.27	Mor05s	0.31	0.26	SpMin3_Bh(s)	0.18	0.2	SpMax6_Bh(e)	-0.16	-0.17	SM2_Dt	-0.27	-0.26	Qindex
109	Mor01s	-0.33	-0.31	VE2_B(i)	-0.28	-0.3	SM02_EA(dm)	-0.18	-0.2	TDB07e	-0.2	-0.19	Eta_FL_A	0.19	0.2	SssS	0.21	0.18	Eig02_AEA(dm)	-0.19	-0.15	R3v	0.17	0.07	SpMax5_Bh(v)	-0.27	-0.27	RDF015e	-0.26	-0.23	SpMin7_Bh(m)	0.34	0.38	HATS1e	-0.27	-0.33	ATS1s	-0.31	-0.2	EE_RG	0.18	0.22	F02[C-N]	0.16	0.2	NRS	-0.27	-0.26	B02[C-S]
110	ATSC7m	-0.33	-0.25	GATS7m	0.28	0.33	TDB07s	-0.18	-0.18	SpPosA_B(p)	0.2	0.14	Mor19u	-0.19	-0.23	Mor13s	-0.21	-0.25	SM1_B(s)	-0.19	-0.19	Eig10_EA(ri)	-0.17	-0.14	SM3_H2	-0.27	-0.24	RDF015u	-0.26	-0.22	RDF025m	0.34	0.36	DP05	0.27	0.37	ATS5s	-0.31	-0.2	ATS6e	0.18	0.21	Mor10u	0.16	0.21	SM13_AEA(ri)	-0.27	-0.24	H6i
111	H5s	-0.33	-0.26	JGI7	0.28	0.28	G2e	0.18	0.12	R8u	-0.2	-0.2	TDB03v	0.19	0.16	SRW05	0.21	0.18	F01[C-S]	-0.19	-0.21	SM5_RG	0.17	0.2	SM08_EA(ri)	-0.27	-0.23	SM02_EA(ri)	-0.26	-0.17	SpMax5_Bh(e)	0.34	0.39	TDB06v	0.27	0.34	SpMax4_Bh(p)	-0.31	-0.24	HyWi_RG	0.18	0.22	SpMin4_Bh(e)	-0.16	-0.16	Eig03_EA(bo)	-0.27	-0.24	SIC2
112	Eig09_AEA(ri)	-0.32	-0.31	TDB07i	0.28	0.26	R8m+	-0.18	-0.22	TDB07r	-0.2	-0.19	Mor17u	0.19	0.21	nRCOOR	-0.21	-0.27	GATS8v	-0.19	-0.18	Eig10_AEA(dm)	-0.17	-0.15	SpMin4_Bh(e)	-0.27	-0.24	ATS4s	-0.26	-0.21	Mor21p	-0.34	-0.41	B05[C-C]	0.27	0.33	SM14_AEA(ri)	-0.31	-0.2	nCrt	0.18	0.18	HATS7p	-0.16	-0.17	SM02_EA	-0.27	-0.27	Mor04u
113	AVS_D	-0.32	-0.27	Chi_Dz(p)	-0.28	-0.3	BLI	0.18	0.14	SM6_X	-0.2	-0.21	Mor19s	-0.19	-0.22	nRCOSR	0.21	0.09	Eig08_AEA(dm)	-0.19	-0.19	R3u	0.17	0.14	ATS1s	-0.27	-0.27	SpMin4_Bh(v)	-0.26	-0.16	ATS5v	0.34	0.37	Mor21u	-0.27	-0.4	Eig04_EA(bo)	-0.31	-0.2	R8v+	0.18	0.18	Mor09i	-0.16	-0.19	SpMax5_Bh(v)	-0.27	-0.23	H6e
114	ATSC7v	-0.32	-0.22	SM1_B(e)	0.28	0.3	X1Av	0.18	0.14	ATS6v	-0.2	-0.19	H-049	0.19	0.11	B06[C-C]	-0.21	-0.24	R7v+	-0.19	-0.13	L3u	0.17	0.1	ATS8s	-0.27	-0.25	RDF025v	-0.26	-0.25	F02[C-C]	0.34	0.36	Kv	0.27	0.28	Eig04_EA(dm)	-0.31	-0.15	SpMin3_Bh(m)	0.18	0.21	GATS1p	-0.16	-0.22	SM11_AEA(bo)	-0.27	-0.25	SM06_AEA(ri)
115	EE_D	-0.32	-0.27	ATS7e	0.28	0.28	SdO	-0.18	-0.24	SpPosA_Dz(v)	-0.19	-0.22	Mor17p	0.19	0.19	SRW07	0.2	0.18	ATS7m	-0.19	-0.11	SpMin6_Bh(m)	0.17	0.16	HyWi_B(e)	-0.27	-0.26	SpMax6_Bh(v)	-0.26	-0.18	Mor25u	0.34	0.22	TDB06p	0.27	0.33	SpDiam_EA(ri)	-0.31	-0.26	SpMax7_Bh(m)	0.18	0.2	P_VSA_LogP_1	-0.16	-0.22	Eig03_EA	-0.27	-0.25	Eig11_EA(ed)
116	ATSC2e	-0.32	-0.32	SM1_B(i)	0.28	0.3	SM3_B(e)	-0.18	-0.17	SpMaxA_Dz(v)	-0.19	-0.22	AVS_B(i)	0.19	0.19	nR05	0.2	0.19	GGI6	-0.19	-0.18	MATS7p	-0.17	-0.17	P_VSA_i_2	-0.27	-0.24	RDF015p	-0.26	-0.22	Mor25e	0.34	0.23	SP10	0.27	0.37	SpMax6_Bh(p)	-0.31	-0.24	ATS5p	0.18	0.23	Eig04_AEA(ri)	-0.16	-0.1	Eig03_AEA(ri)	-0.27	-0.25	H6u
117	TDB10v	-0.32	-0.29	SpMax4_Bh(e)	0.28	0.31	HATS8m	-0.17	-0.19	J_Dz(i)	-0.19	-0.21	Mor28v	0.19	0.17	NNRS	0.2	0.19	ATSC8s	-0.19	-0.15	SpMin5_Bh(p)	0.17	0.15	SM2_L	-0.27	-0.25	X5Av	0.26	0.01	VE1_H2	0.34	0.35	SpMin3_Bh(i)	0.27	0.34	DISPp	0.31	0.07	SpMin3_Bh(e)	0.18	0.21	Mor20i	-0.16	-0.18	SM02_AEA(ed)	-0.27	-0.28	H4e
118	SpAD_D	-0.32	-0.27	ATS8p	0.28	0.31	Gu	0.17	0.2	H4s	-0.19	-0.19	Mor15i	0.19	0.2	Mor04s	-0.2	-0.28	nS	-0.19	-0.21	Eta_epsi_A	-0.17	-0.18	SM04_EA	-0.27	-0.24	SpMin4_Bh(e)	-0.26	-0.16	SpMin5_Bh(i)	0.34	0.38	P1v	0.27	0.29	SM3_Dz(p)	-0.31	-0.21	RDF055p	0.17	0.28	SpMax6_Bh(i)	-0.16	-0.18	SM14_AEA(ri)	-0.27	-0.24	Mor05i
119	SpPos_D	-0.32	-0.27	R7p	0.28	0.27	ATSC2e	-0.17	-0.24	DLS_04	-0.19	-0.19	Mor13s	-0.19	-0.13	SRW09	0.2	0.18	Ho_B(s)	-0.19	-0.15	MATS8p	0.17	0.07	Mor05v	0.27	0.26	HATS1v	0.26	0.19	SpMaxA_H2	-0.34	-0.38	P1p	0.27	0.29	B04[C-O]	-0.31	-0.27	H2p	0.17	0.22	SM12_AEA(bo)	-0.16	-0.09	Eig04_EA(bo)	-0.27	-0.24	GATS1m
120	SpMax_D	-0.32	-0.27	TDB07p	0.28	0.26	R8s+	-0.17	-0.21	R8i+	-0.19	-0.19	TPSA(Tot)	0.19	0.26	B07[S-S]	0.2	0.08	R1s	-0.19	-0.17	BIC1	-0.17	-0.15	SpMin7_Bh(m)	-0.27	-0.25	RDF015i	-0.26	-0.22	H3u	0.34	0.39	SpMax1_Bh(s)	0.27	0.27	SpMax6_Bh(s)	-0.31	-0.22	Mor14e	0.17	0.19	Eig04_EA	-0.16	-0.09	SM06_EA	-0.27	-0.29	E2u
121	SpDiam_D	-0.32	-0.27	SM6_Dz(v)	0.28	0.32	Eig06_AEA(dm)	-0.17	-0.18	SpPos_D/Dt	-0.19	-0.22	SpDiam_EA(bo)	0.19	0.19	F07[S-S]	0.2	0.08	nRCO	0.19	0.2	Eig10_AEA(ri)	-0.17	-0.14	SM02_AEA(ed)	-0.27	-0.24	SpMax4_Bh(i)	-0.26	-0.18	SM4_Dz(p)	0.34	0.41	Mor21s	-0.27	-0.37	SM1_B(s)	-0.31	-0.17	SpMin4_Bh(e)	0.17	0.23	GATS7m	-0.16	-0.18	EE_H2	-0.27	-0.26	H4i
122	ATSC7p	-0.32	-0.22	VE2_B(e)	-0.28	-0.3	SM4_B(e)	-0.17	-0.17	SpAD_D/Dt	-0.19	-0.22	F01[C-O]	0.19	0.2	HATS3p	0.2	0.08	C-038	0.19	0.2	SM04_AEA(dm)	-0.17	-0.14	Eig03_AEA(ed)	-0.27	-0.23	Mor05u	0.26	0.22	SpMax5_Bh(i)	0.34	0.39	ATS8p	0.27	0.34	HyWi_B(s)	-0.31	-0.15	SpMin4_Bh(v)	0.17	0.24	O-057	0.16	0.13	Mor18s	0.27	0.22	Eta_betaP_A
123	GMTI	-0.32	-0.26	SpMax6_Bh(v)	0.28	0.28	TIC1	-0.17	-0.19	R7v	-0.19	-0.2	SpMax_B(v)	0.19	0.17	SIC1	0.2	0.21	NssO	-0.19	-0.18	Eig10_EA	-0.17	-0.14	HyWi_H2	-0.27	-0.26	CIC0	-0.26	-0.2	SpMin6_Bh(p)	0.34	0.38	DP10	0.27	0.37	SM2_B(s)	-0.31	-0.15	HATS6p	0.17	0.2	SpMin4_Bh(i)	-0.16	-0.15	SM08_EA(ri)	-0.27	-0.29	Mor25i
124	TDB10m	-0.32	-0.28	F01[C-O]	0.28	0.33	SM5_B(e)	-0.17	-0.17	HATS7v	-0.19	-0.19	HATSs	0.19	0.17	Mor17s	0.2	0.22	R8s	-0.19	-0.12	RDF035v	0.17	0.06	SM1_B(i)	-0.27	-0.27	SpMax7_Bh(s)	-0.26	-0.16	SpMaxA_A	-0.34	-0.38	P1e	0.27	0.28	ATS2s	-0.31	-0.19	SM2_RG	0.17	0.22	ATS7s	-0.16	-0.13	SRW04	-0.26	-0.27	ChiA_B(v)
125	F10[C-C]	-0.32	-0.34	SM4_Dz(v)	0.28	0.32	VE2_RG	0.17	0.13	Mor02s	-0.19	-0.21	SM14_EA(bo)	0.19	0.19	H4e	-0.2	-0.28	O-058	-0.19	-0.16	DISPm	-0.17	-0.16	Eig06_AEA(ed)	-0.26	-0.24	SpMax6_Bh(i)	-0.26	-0.2	MPC06	0.34	0.32	SP04	0.27	0.37	F01[C-C]	-0.31	-0.3	RDF010p	0.17	0.23	Infective-80	-0.16	-0.15	SM3_L	-0.26	-0.27	Mor31p
126	H_Dt	-0.32	-0.29	SpMax7_Bh(v)	0.28	0.28	B05[C-O]	-0.17	-0.16	ATS8v	-0.19	-0.22	R1s+	0.19	0.1	TDB08i	-0.2	-0.22	R8s+	-0.19	-0.15	CIC0	0.17	0.2	VE2_Dt	0.26	0.28	Eig04_AEA(ri)	-0.26	-0.17	SpMin4_Bh(i)	0.34	0.38	GATS7i	0.27	0.33	SIC0	0.31	0.27	R4u	0.17	0.13	CATS2D_07_NL	0.16	0.15	SpDiam_EA(ri)	-0.26	-0.31	E2i
127	TDB10p	-0.32	-0.29	SpMax5_Bh(s)	0.28	0.3	SM04_EA(dm)	-0.17	-0.2	SM5_Dz(p)	-0.19	-0.24	Eta_FL	0.19	0.19	Mor04v	-0.2	-0.22	SssO	-0.18	-0.18	SIC1	-0.17	-0.15	piPC01	-0.26	-0.23	SM3_Dz(p)	-0.26	-0.16	HTv	0.34	0.35	SpMax_B(s)	0.27	0.19	ATS4e	-0.31	-0.25	SpMin3_Bh(v)	0.17	0.2	F01[C-N]	0.16	0.2	F03[C-C]	-0.26	-0.29	P_VSA_v_3
128	Mor03s	0.32	0.29	GATS7p	0.28	0.31	TDB01u	0.17	0.07	R8u+	-0.19	-0.18	TDB04s	0.19	0.18	MATS2e	-0.2	-0.2	GATS8m	-0.18	-0.18	RTu	0.17	0.17	SM6_Dz(p)	-0.26	-0.27	SpMax5_Bh(s)	-0.26	-0.16	Eig04_AEA(ri)	0.34	0.33	J_G/D	0.27	0.37	SM5_Dz(p)	-0.31	-0.21	ATS6p	0.17	0.19	SpMax4_Bh(e)	-0.16	-0.18	ATS2v	-0.26	-0.25	P_VSA_p_3
129	H5v	-0.32	-0.24	SM2_Dz(v)	0.28	0.32	G2v	0.17	0.07	CATS2D_06_AL	-0.19	-0.22	SpPosA_B(s)	0.19	0.21	SddC	0.2	0.12	Eig07_EA(ri)	-0.18	-0.19	R3p	0.17	0.08	TDB08i	-0.26	-0.24	SpMax7_Bh(m)	-0.26	-0.16	SM6_Dz(p)	0.34	0.41	Mor04s	0.27	0.33	SM4_B(i)	-0.31	-0.18	Mor12s	-0.17	-0.19	SssS	0.16	0.2	SM4_L	-0.26	-0.28	Du
130	ECC	-0.32	-0.26	VE1_G/D	0.28	0.32	VE1_Dz(m)	-0.17	-0.16	RDF050s	-0.19	-0.21	SM12_EA(bo)	0.19	0.19	SdsN	0.2	0.12	C-006	-0.18	-0.17	DISPv	-0.17	-0.17	SM6_B(e)	-0.26	-0.21	SM5_Dz(p)	-0.26	-0.16	R7e	0.34	0.35	SpMaxA_Dz(p)	0.27	0.39	EE_B(i)	-0.31	-0.19	G3u	-0.17	-0.19	SM2_Dz(p)	-0.16	-0.19	MWC02	-0.26	-0.26	Mor02s
131	SMTIV	-0.32	-0.28	Mor05s	-0.28	-0.32	Gm	0.17	0.16	SpDiam_D/Dt	-0.19	-0.21	HATS7s	0.19	0.07	SdS	0.2	0.12	Wi_B(s)	-0.18	-0.15	VR2_G/D	0.17	0.17	F03[O-S]	0.26	0.2	Mor16i	-0.26	-0.21	SpMax6_Bh(e)	0.34	0.37	P1u	0.27	0.28	SM3_B(i)	-0.3	-0.19	Mor30i	0.17	0.11	TDB07v	-0.16	-0.15	Eig02_AEA(ed)	-0.26	-0.28	Mor27v
132	DLS_01	0.32	0.3	SM3_Dz(v)	0.28	0.32	SM3_B(i)	-0.17	-0.17	SM4_X	-0.19	-0.21	SpMAD_EA(bo)	0.19	0.19	CIC1	-0.2	-0.24	Eig05_AEA(dm)	-0.18	-0.17	P_VSA_s_3	-0.17	-0.08	SM2_Dz(p)	-0.26	-0.27	SpMin1_Bh(m)	-0.26	-0.26	R6p	0.34	0.32	P1i	0.27	0.28	MPC06	-0.3	-0.24	SpMin3_Bh(i)	0.17	0.21	SM4_Dz(p)	-0.16	-0.19	SM10_EA(ri)	-0.26	-0.29	Chi_Dz(e)
133	TDB10r	-0.32	-0.29	VE2_H2	-0.28	-0.29	ATS8s	-0.17	-0.17	ATS7e	-0.19	-0.19	SIC0	0.19	0.25	nRNCS	0.2	0.12	B07[C-O]	-0.18	-0.16	MATS8e	0.17	0.11	SM4_Dz(p)	-0.26	-0.27	Ho_Dz(m)	-0.26	-0.2	CATS2D_01_LL	0.34	0.38	SM2_D/Dt	0.27	0.34	Mor13m	0.3	0.33	HATS0e	-0.17	-0.18	SM6_Dz(p)	-0.16	-0.19	X0A	0.26	0.23	SpDiam_EA(bo)
134	RDF065m	-0.32	-0.24	SpMAD_Dz(p)	0.27	0.34	VE1_Dz(Z)	-0.17	-0.16	SpMax_D/Dt	-0.19	-0.21	Dp	-0.19	-0.18	S-108	0.2	0.12	G2v	0.18	0.01	nCq	0.17	0.1	SpMax1_Bh(e)	-0.26	-0.18	Ho_Dz(Z)	-0.26	-0.2	H3e	0.34	0.39	SpPosA_Dz(p)	0.27	0.39	Eig02_EA(ri)	-0.3	-0.25	RDF010v	0.17	0.23	HATS3p	0.16	0.15	X4	-0.26	-0.28	MATS2p
135	P_VSA_i_3	-0.32	-0.3	nRCOOR	0.27	0.33	HATS8s	-0.17	-0.19	Ho_Dz(v)	-0.19	-0.22	SpMAD_B(s)	0.19	0.16	NddC	0.2	0.12	HATS8m	-0.18	-0.12	C-004	0.17	0.1	EE_A	-0.26	-0.27	SpMin6_Bh(p)	-0.25	-0.19	H3i	0.34	0.39	ICR	0.27	0.36	Eig04_EA(ri)	-0.3	-0.21	Mor11u	-0.17	-0.14	RTs+	0.16	0.05	SM12_EA(ri)	-0.26	-0.29	PCD
136	F07[C-C]	-0.32	-0.26	VE2_Dz(v)	-0.27	-0.3	SpMax1_Bh(m)	0.17	-0.05	RDF050v	-0.19	-0.21	IC2	0.19	0.16	NdsN	0.2	0.12	SM15_AEA(dm)	-0.18	-0.17	L3s	0.17	0.1	SRW06	-0.26	-0.24	ATS5e	-0.25	-0.19	Infective-80	0.34	0.36	DP04	0.27	0.36	ATS5v	-0.3	-0.2	SpMax6_Bh(p)	0.17	0.2	NssS	0.16	0.2	SM08_EA	-0.26	-0.29	P_VSA_m_4
137	TDB03p	0.32	0.31	VE2_RG	-0.27	-0.29	TDB08v	-0.17	-0.16	Mor10i	0.19	0.21	DLS_05	-0.19	-0.11	NdS	0.2	0.12	Eig06_EA(ed)	-0.18	-0.17	Mor17p	-0.17	-0.15	SM6_L	-0.26	-0.24	SpMax6_Bh(p)	-0.25	-0.18	F03[C-C]	0.34	0.36	Mor08p	0.27	0.19	WiA_B(v)	0.3	0.22	Mor12i	-0.17	-0.22	Eig04_EA(ri)	-0.16	-0.1	CATS2D_02_NL	0.26	0.24	nS
138	TIE	-0.32	-0.31	SM5_Dz(v)	0.27	0.32	EE_B(e)	-0.17	-0.17	SpMax8_Bh(m)	-0.19	-0.18	Mor19p	-0.19	-0.2	B07[C-S]	0.2	0.12	CATS2D_07_AL	-0.18	-0.19	R3e	0.17	0.14	SpAD_EA(ri)	-0.26	-0.26	SIC0	0.25	0.21	HyWi_X	0.34	0.38	SpMAD_Dz(p)	0.27	0.39	CIC0	-0.3	-0.27	SpMin6_Bh(m)	0.17	0.2	ATS2e	-0.16	-0.2	piPC02	-0.26	-0.25	P_VSA_LogP_2
139	TDB04v	0.32	0.3	HyWi_Dz(v)	0.27	0.32	R7m	-0.17	-0.17	TDB04u	0.19	0.22	SM10_EA(bo)	0.19	0.19	MAXDP	-0.2	-0.24	ATSC6s	-0.18	-0.16	ATS4i	0.17	0.19	HyWi_Dz(p)	-0.26	-0.27	SpMin3_Bh(e)	-0.25	-0.16	EE_X	0.34	0.38	NssO	0.27	0.35	SM5_B(i)	-0.3	-0.17	SpMin4_Bh(i)	0.17	0.22	HyWi_Dz(p)	-0.16	-0.19	Eig06_EA(dm)	-0.26	-0.12	SpMaxA_Dz(p)
140	TDB04r	0.31	0.31	Ho_Dz(p)	0.27	0.34	ATS8m	-0.17	-0.17	ATS5m	-0.19	-0.2	BLTF96	0.19	0.22	HATS1s	0.2	0.2	SpAD_B(s)	-0.18	-0.15	SM3_RG	0.16	0.19	SpMax6_Bh(i)	-0.26	-0.27	B06[C-C]	-0.25	-0.17	HyWi_Dt	0.33	0.34	GATS1i	0.27	0.24	ATS5p	-0.3	-0.21	Mor28i	-0.17	-0.19	SM04_AEA(dm)	0.16	0.13	SM14_EA(ri)	-0.26	-0.29	SpPosA_Dz(p)
141	R5p+	0.31	0.3	SpMax8_Bh(m)	0.27	0.29	NdO	-0.17	-0.21	EE_D/Dt	-0.19	-0.2	BLTA96	0.19	0.22	SpMax1_Bh(s)	-0.2	-0.21	R7s	-0.18	-0.11	SM4_RG	0.16	0.2	SM4_H2	-0.26	-0.24	E2p	0.25	0.06	H3v	0.33	0.4	MAXDP	0.27	0.34	SM2_B(i)	-0.3	-0.2	Mor12e	-0.17	-0.22	Eig10_EA	0.16	0.13	SM5_L	-0.26	-0.28	SpMAD_Dz(p)
142	CSI	-0.31	-0.25	R7u	0.27	0.25	Mor18m	0.17	0.06	SpMax_B(s)	-0.19	-0.21	Mor15p	0.18	0.18	DLS_05	-0.2	-0.2	SM14_AEA(bo)	-0.18	-0.16	VR2_RG	0.16	0.17	VE2_Dz(v)	0.26	0.3	ATS5i	-0.25	-0.2	RTv	0.33	0.3	ChiA_D/Dt	-0.27	-0.35	HyWi_B(i)	-0.3	-0.21	Chi_G/D	0.17	0.19	TDB08s	-0.16	-0.19	SM04_EA(ed)	-0.26	-0.29	Mor31v
143	Eig13_EA(ri)	0.31	0.33	VE2_A	-0.27	-0.29	ATS6m	-0.17	-0.16	AVS_D/Dt	-0.19	-0.2	MLOGP	-0.18	-0.22	CIC0	-0.2	-0.23	Eig06_EA	-0.18	-0.16	MATS8i	0.16	0.08	BID	-0.26	-0.27	SpMAD_EA(ri)	-0.25	-0.18	SpMin7_Bh(v)	0.33	0.38	GATS1v	0.27	0.27	RDF025v	-0.3	-0.32	TDB02s	-0.17	-0.22	Mor09u	-0.16	-0.19	piPC03	-0.26	-0.26	SM03_EA(dm)
144	J_X	-0.31	-0.29	SpMax4_Bh(i)	0.27	0.3	SpPosA_B(p)	0.17	0.01	R7u	-0.19	-0.18	BLTD48	0.18	0.22	AVS_RG	-0.2	-0.22	Mor12m	-0.18	-0.15	VR2_G	0.16	0.17	SM2_H2	-0.26	-0.25	ATS4v	-0.25	-0.18	SpMax6_Bh(i)	0.33	0.38	Mor09e	0.27	0.25	SpMax6_Bh(m)	-0.3	-0.21	RDF045p	0.17	0.23	SpMax6_Bh(s)	-0.16	-0.14	Qindex	-0.26	-0.29	nR06
145	Eig11_AEA(ed)	-0.31	-0.3	Eig05_AEA(dm)	0.27	0.28	Eig02_AEA(dm)	-0.17	-0.15	SM3_Dz(p)	-0.19	-0.24	SM1_Dz(Z)	0.18	0.26	SM3_RG	-0.2	-0.24	SpPosA_B(e)	-0.18	-0.17	CIC1	0.16	0.17	SpMax7_Bh(v)	-0.26	-0.23	RDF025m	-0.25	-0.23	VE1_G	0.33	0.4	SP11	0.26	0.37	SM1_B(i)	-0.3	-0.21	SpMax6_Bh(v)	0.17	0.19	SpMin4_Bh(v)	-0.16	-0.16	SpMax5_Bh(p)	-0.26	-0.22	VE2_D/Dt
146	SpMin5_Bh(s)	-0.31	-0.26	Eig04_AEA(ri)	0.27	0.25	complexity from pubmed	-0.17	-0.21	Wi_B(s)	-0.19	-0.22	Psi_i_A	0.18	0.21	TDB08u	-0.2	-0.22	P_VSA_m_4	-0.18	-0.2	C-011	0.16	0.09	Eig05_EA(dm)	-0.26	-0.12	SM03_EA(ri)	-0.25	-0.15	BID	0.33	0.35	DBI	0.26	0.32	Chi_Dz(p)	0.3	0.14	SpMin7_Bh(m)	0.17	0.19	nN	0.16	0.2	SM2_L	-0.26	-0.26	H6s
147	HATS5p	0.31	0.28	SM3_Dz(m)	0.27	0.31	SpMaxA_B(p)	0.17	0.15	ON0	-0.19	-0.21	Psi_e_A	0.18	0.21	F07[C-S]	0.19	0.12	TDB08s	-0.18	-0.12	MATS7v	-0.16	-0.13	SM10_EA(ri)	-0.26	-0.22	Mor05i	0.25	0.21	TDB07e	0.33	0.36	SPAN	0.26	0.39	ATS3v	-0.3	-0.25	RTv	0.17	0.19	R7p	-0.16	-0.16	SM03_AEA(ed)	-0.26	-0.28	LOC
148	SM07_AEA(dm)	0.31	0.34	SM3_Dz(Z)	0.27	0.31	GATS8i	-0.17	-0.19	Mor05s	0.19	0.22	Mor15v	0.18	0.17	NssO	-0.19	-0.25	SM4_B(s)	-0.18	-0.23	SpMin3_Bh(s)	0.16	0.18	SM05_AEA(bo)	-0.26	-0.22	SpMin5_Bh(e)	-0.25	-0.18	SpMax8_Bh(e)	0.33	0.38	GATS6i	0.26	0.31	SpMaxA_A	0.3	0.21	HTu	0.17	0.22	SpMin3_Bh(p)	-0.16	-0.16	Eig07_AEA(ed)	-0.26	-0.27	GATS2p
149	Eig13_EA	0.31	0.34	VE2_B(v)	-0.27	-0.31	SM2_Dz(p)	-0.17	-0.17	SpAbs_Dz(p)	-0.19	-0.25	SM1_Dz(m)	0.18	0.26	ARR	0.19	0.21	ATSC7e	-0.18	-0.14	SpMin4_Bh(s)	0.16	0.17	GATS7i	-0.26	-0.25	SpMin6_Bh(v)	-0.25	-0.19	IVDM	0.33	0.36	MATS3v	0.26	0.26	EE_B(e)	-0.3	-0.19	RDF040s	0.17	0.14	ATS7e	-0.16	-0.16	Mor07p	-0.26	-0.28	nCIR
150	H_RG	-0.31	-0.2	SpMax6_Bh(p)	0.27	0.28	AMW	0.17	-0.15	GATS8v	-0.19	-0.23	Mor28p	0.18	0.16	B03[C-O]	-0.19	-0.2	ATSC7s	-0.18	-0.14	T(O..S)	-0.16	-0.2	MWC01	-0.26	-0.25	F01[C-C]	-0.25	-0.21	ATS7e	0.33	0.36	SpMin3_Bh(s)	0.26	0.34	E2p	0.3	0.07	SpMin5_Bh(i)	0.17	0.22	HATS1s	0.16	0.19	SpMax5_Bh(e)	-0.26	-0.24	SpDiam_B(m)
151	GGI9	-0.31	-0.33	SpMaxA_B(p)	-0.27	-0.31	G1u	0.17	0.12	R7i	-0.19	-0.17	Mor12i	0.18	0.21	HATS4v	0.19	0.15	SpMAD_B(s)	-0.18	-0.16	ATSC3v	0.16	0.16	MPC01	-0.26	-0.25	SpMin3_Bh(i)	-0.25	-0.15	X1Mad	0.33	0.39	GATS8p	0.26	0.33	VE1_A	-0.3	-0.23	SpMin6_Bh(v)	0.17	0.19	RTe+	0.16	0.18	MCD	-0.26	-0.23	MATS2v
152	J_B(p)	-0.31	-0.28	HyWi_B(e)	0.27	0.27	HATS8v	-0.17	-0.18	B06[C-O]	-0.19	-0.19	SM08_EA(bo)	0.18	0.18	NsCH3	-0.19	-0.18	SM15_AEA(bo)	-0.18	-0.18	G(O..S)	-0.16	-0.2	SpMax6_Bh(e)	-0.26	-0.27	VE3_G/D	-0.25	-0.21	SM1_B(v)	0.33	0.36	ASP	0.26	0.27	RDF015m	-0.3	-0.28	CIC0	0.17	0.21	SpMax4_Bh(i)	-0.16	-0.18	SM10_EA	-0.26	-0.29	SpMaxA_Dz(v)
153	MDDD	-0.31	-0.27	VE2_D	-0.27	-0.29	SM6_B(e)	-0.17	-0.16	SpMax1_Bh(s)	-0.19	-0.2	R4i	-0.18	-0.21	P_VSA_LogP_1	-0.19	-0.19	Eig07_EA	-0.18	-0.18	SpMin6_Bh(v)	0.16	0.15	MWC03	-0.26	-0.24	Eig05_AEA(ri)	-0.25	-0.17	Mor07p	0.33	0.28	SP03	0.26	0.36	EE_L	-0.3	-0.22	RDF010u	0.17	0.22	Eig10_EA(ri)	0.16	0.13	SM02_EA(bo)	-0.26	-0.25	H4u
154	H7v	-0.31	-0.22	TDB06v	0.27	0.28	VE2_B(e)	0.17	0.18	GATS7i	-0.19	-0.17	Eta_C_A	-0.18	-0.17	Mor21v	0.19	0.24	GMTIV	-0.18	-0.16	ATS4e	0.16	0.18	piPC02	-0.26	-0.2	WiA_B(v)	0.25	0.17	IDDM	0.33	0.35	P1m	0.26	0.28	VE1_B(m)	-0.3	-0.25	Mor30u	0.17	0.09	R8s	-0.16	-0.19	Eig10_AEA(dm)	0.26	0.22	SpMAD_Dz(v)
155	Eta_epsi	-0.31	-0.32	F02[C-O]	0.27	0.34	ATS8v	-0.17	-0.17	WiA_Dz(v)	-0.19	-0.22	R2e+	0.18	0.16	Mor14v	-0.19	-0.2	H3m	-0.18	-0.13	SpMin4_Bh(m)	0.16	0.17	MWC04	-0.26	-0.24	SpMin3_Bh(m)	-0.25	-0.17	CID	0.33	0.36	DP11	0.26	0.37	SM6_B(i)	-0.3	-0.16	SM05_AEA(ri)	-0.17	-0.22	Mor10s	0.16	0.16	SM6_L	-0.26	-0.29	SpPosA_Dz(v)
156	RDF065v	-0.31	-0.23	SpMax7_Bh(i)	0.27	0.29	Mor09m	0.17	0.12	SM2_Dz(v)	-0.19	-0.22	G(O..O)	0.18	0.19	VR2_G/D	-0.19	-0.18	P_VSA_MR_2	-0.18	-0.18	SpMin2_Bh(s)	0.16	0.16	Mor08v	0.26	0.19	SpMax7_Bh(e)	-0.25	-0.18	VE3_D/Dt	0.33	0.29	HATS4p	-0.26	-0.3	RDF015e	-0.3	-0.28	Eig10_EA(ed)	-0.17	-0.22	ATS2i	-0.16	-0.2	PW4	-0.26	-0.28	SM05_EA(dm)
157	J_B(v)	-0.31	-0.27	Mor05v	-0.27	-0.3	TDB08r	-0.17	-0.16	SpAD_Dz(p)	-0.19	-0.24	Mor13p	-0.18	-0.15	TDB08e	-0.19	-0.22	RTs	-0.18	-0.2	X5v	0.16	0.1	SRW02	-0.26	-0.25	Mor16u	-0.25	-0.19	SpMin4_Bh(e)	0.33	0.37	HATS3v	-0.26	-0.3	SM4_B(e)	-0.3	-0.18	QXXi	0.17	0.23	Mor20e	-0.16	-0.16	SpMax5_Bh(i)	-0.26	-0.23	J_D
158	J_B(m)	-0.31	-0.27	ATS6p	0.27	0.27	R8p+	-0.17	-0.19	RDF020e	-0.19	-0.23	Eta_betaP_A	0.18	0.16	VR2_RG	-0.19	-0.18	P_VSA_LogP_4	-0.18	-0.21	Mor32i	-0.16	-0.11	SM02_EA(bo)	-0.26	-0.2	GATS2m	0.25	0.08	HATS7v	0.33	0.36	Mor26i	0.26	0.25	SM2_B(e)	-0.3	-0.2	HTi	0.17	0.22	SpMin4_Bh(p)	-0.16	-0.16	F01[C-S]	0.26	0.28	SpMaxA_Dz(m)
159	Eig12_AEA(ed)	-0.31	-0.33	HyWi_B(i)	0.27	0.27	G1i	0.17	0.06	TDB06m	-0.19	-0.2	SpMAD_AEA(dm)	0.18	0.22	DLS_cons	-0.19	-0.2	HATS8s	-0.18	-0.11	RDF030u	0.16	0.1	SM02_EA(ed)	-0.26	-0.23	ATS4e	-0.25	-0.2	SM2_Dt	0.33	0.34	J_Dt	0.26	0.25	SpMax7_Bh(s)	-0.3	-0.22	SpMin4_Bh(s)	0.17	0.23	Mor20s	-0.16	-0.14	X3	-0.26	-0.27	SpMaxA_Dz(Z)
160	Wi_G	-0.31	-0.21	IDM	0.27	0.28	SM06_EA(dm)	-0.17	-0.2	Mor04s	-0.19	-0.19	SM2_B(s)	0.18	0.15	AVS_B(p)	0.19	0.2	SM02_AEA(ri)	-0.18	-0.19	Mor12p	-0.16	-0.17	SpMax8_Bh(m)	-0.26	-0.24	SpMax7_Bh(v)	-0.25	-0.17	R7u	0.33	0.34	IDE	0.26	0.35	SM1_Dz(v)	0.3	0.11	SpMin4_Bh(p)	0.17	0.22	F02[C-O]	-0.16	-0.25	SpDiam_EA	-0.26	-0.3	Di
161	H5m	-0.31	-0.26	SpMaxA_Dz(p)	0.27	0.33	SM4_B(i)	-0.17	-0.16	SpDiam_Dz(p)	-0.19	-0.24	R8s+	0.18	0.01	SssO	-0.19	-0.24	Eig07_EA(ed)	-0.18	-0.19	L3p	0.16	0.09	TPC	-0.26	-0.24	SpMax4_Bh(v)	-0.25	-0.17	RDF025s	0.33	0.39	Km	0.26	0.28	SM3_B(s)	-0.3	-0.13	SpMax6_Bh(i)	0.16	0.19	Mor28u	0.16	0.16	Eig06_AEA(ed)	-0.26	-0.25	Mor06i
162	J_B(i)	-0.31	-0.27	VE2_L	-0.27	-0.29	SpDiam_EA(dm)	-0.17	-0.22	HATS8p	-0.19	-0.2	nCb-	0.18	0.04	CATS2D_04_AL	-0.19	-0.24	B02[C-S]	-0.18	-0.18	EE_RG	0.16	0.19	Mor07p	-0.26	-0.19	SpMax6_Bh(s)	-0.25	-0.16	Chi_RG	0.33	0.39	HATS1u	-0.26	-0.32	SpMAD_EA(ri)	-0.3	-0.23	VE1_G/D	0.16	0.2	SM05_AEA(ri)	0.16	0.13	Mor13v	0.26	0.26	P_VSA_MR_5
163	J_B(e)	-0.31	-0.27	ATS5m	0.27	0.27	TDB01v	0.17	0.04	SM4_Dz(v)	-0.19	-0.22	DELS	0.18	0.15	HATS8i	-0.19	-0.23	R8m	-0.18	-0.12	Eig11_AEA(dm)	-0.16	-0.11	IDM	-0.26	-0.27	TDB02u	0.25	0.17	HyWi_Dz(v)	0.33	0.4	TDB06e	0.26	0.29	HGM	0.3	0.24	Mor12u	-0.16	-0.22	Eig10_EA(ed)	0.16	0.13	Ho_Dt	-0.26	-0.27	SpPosA_Dz(m)
164	S1K	-0.31	-0.3	SM5_Dz(m)	0.27	0.31	VE2_B(i)	0.17	0.18	HyWi_Dz(v)	-0.19	-0.21	SM06_EA(bo)	0.18	0.18	MCD	0.19	0.19	Eig07_AEA(ri)	-0.18	-0.13	RDF030e	0.16	0.1	SpMax1_Bh(i)	-0.26	-0.18	SM1_Dz(i)	-0.25	-0.13	SM4_Dt	0.33	0.33	Mor28u	-0.26	-0.29	SM3_B(e)	-0.3	-0.19	ATS5v	0.16	0.2	SpMax8_Bh(m)	-0.16	-0.15	SM12_EA	-0.26	-0.29	SpPosA_Dz(Z)
165	TDB05u	0.31	0.3	SM5_Dz(Z)	0.27	0.31	SpMax_EA(dm)	-0.17	-0.21	O-058	-0.19	-0.19	TDB04v	0.18	0.15	VR2_G	-0.19	-0.18	SpMAD_EA(dm)	-0.18	-0.19	Eta_C_A	0.16	0.11	VE2_Dz(e)	0.26	0.28	RDF025p	-0.25	-0.25	SM1_B(i)	0.33	0.36	Eig09_EA(dm)	-0.26	-0.18	B03[C-C]	-0.3	-0.16	HATS0s	-0.16	-0.22	B01[C-N]	0.15	0.2	SM04_AEA(dm)	0.26	0.22	SpMAD_Dz(m)
166	CATS2D_08_LL	-0.31	-0.3	ATS1e	0.27	0.3	Eig01_EA(dm)	-0.17	-0.21	HATS8v	-0.19	-0.21	SM3_B(s)	0.18	0.15	ChiA_B(m)	-0.19	-0.22	SpMax3_Bh(s)	-0.18	-0.17	SpMin1_Bh(m)	0.16	0.23	SM14_AEA(ri)	-0.26	-0.21	SpMax_EA(ri)	-0.25	-0.16	ATS1v	0.33	0.37	HATS1i	-0.26	-0.32	RDF015i	-0.3	-0.28	H0s	-0.16	-0.18	B02[C-N]	0.15	0.2	Eig10_EA	0.26	0.22	SpMAD_Dz(Z)
167	J_B(s)	-0.31	-0.26	SpMin3_Bh(p)	0.27	0.26	SM2_B(e)	-0.17	-0.16	SM6_Dz(v)	-0.19	-0.22	SpMax_AEA(bo)	0.18	0.18	R2i	-0.19	-0.21	Eig02_EA(dm)	-0.17	-0.22	ATSC4v	0.16	0.15	Eig04_EA(bo)	-0.26	-0.21	Eig01_EA(ri)	-0.25	-0.16	Eig04_EA(ri)	0.33	0.33	P2m	-0.26	-0.26	HyWi_B(e)	-0.29	-0.2	Dp	0.16	0.15	R1i+	0.15	0.16	X5sol	-0.26	-0.28	Mor26i
168	QZZs	-0.31	-0.23	SpPosA_Dz(p)	0.27	0.33	SpMax8_Bh(s)	-0.17	-0.16	RDF020i	-0.19	-0.22	Eig01_AEA(bo)	0.18	0.18	H4i	-0.19	-0.27	TDB07s	-0.17	-0.11	R3i	0.16	0.13	GATS7v	-0.26	-0.26	ATS3e	-0.25	-0.2	VE1_L	0.33	0.36	DP03	0.26	0.36	SM03_AEA(bo)	-0.29	-0.2	Mor14u	0.16	0.18	VE2_D	0.15	0.14	SM06_EA(ed)	-0.25	-0.29	E2e
169	Mor02s	-0.31	-0.32	Eig05_AEA(ri)	0.27	0.27	Eig07_AEA(dm)	-0.17	-0.18	SpPos_Dz(p)	-0.19	-0.24	R6m+	0.18	0.11	SM4_RG	-0.19	-0.23	H2m	-0.17	-0.14	RCON	0.16	0.15	CID	-0.26	-0.26	HGM	0.25	0.2	SM2_Dz(v)	0.33	0.4	SpMax3_Bh(i)	0.26	0.35	MPC05	-0.29	-0.25	SpMin6_Bh(p)	0.16	0.19	TDB03p	0.15	0.18	B01[C-S]	0.25	0.28	Eig11_EA(bo)
170	F06[C-C]	-0.31	-0.25	SpMax1_Bh(s)	0.27	0.18	VE2_A	0.17	0.18	SpMax_Dz(p)	-0.19	-0.24	GATS2v	-0.18	-0.17	J_G	-0.19	-0.21	R8p+	-0.17	-0.13	F02[C-C]	0.16	0.14	SM12_EA(ri)	-0.26	-0.22	Eig04_AEA(ed)	-0.25	-0.16	SM6_Dt	0.33	0.33	GATS1s	-0.26	-0.24	Mor23p	0.29	0.23	Eig10_EA(ri)	-0.16	-0.21	SM11_AEA(bo)	-0.15	-0.1	SM14_EA	-0.25	-0.29	HATS4p
171	R6u+	0.31	0.33	IDDM	0.27	0.28	WiA_G/D	0.17	0	EE_Dz(p)	-0.19	-0.24	R4u	-0.18	-0.21	SpMax_RG	-0.19	-0.22	Eta_F	-0.17	-0.14	Mor14i	0.16	0.15	VE2_Dz(p)	0.26	0.29	SpMin1_Bh(v)	-0.25	-0.25	SM1_B(e)	0.33	0.36	ATS6v	0.26	0.32	ATS4i	-0.29	-0.25	TDB03m	-0.16	-0.16	Eig03_EA	-0.15	-0.1	NNRS	-0.25	-0.23	WiA_Dz(p)
172	F02[O-O]	-0.31	-0.3	R7i	0.27	0.24	SM5_B(i)	-0.17	-0.16	nHet	-0.19	-0.23	H-046	-0.18	-0.2	HATS8u	-0.19	-0.22	Eig06_EA(bo)	-0.17	-0.16	TDB03m	-0.16	-0.16	SM2_B(v)	-0.26	-0.24	RDF025e	-0.25	-0.23	SM12_AEA(bo)	0.33	0.32	J_G	0.26	0.25	RDF015u	-0.29	-0.28	SpMin3_Bh(p)	0.16	0.19	SpMin3_Bh(s)	-0.15	-0.17	J_Dt	0.25	0.21	J_RG
173	ATS8m	-0.31	-0.27	H4s	0.27	0.28	SpMAD_Dz(p)	-0.17	-0.17	R6m	-0.19	-0.2	P_VSA_s_6	0.18	0.14	SpDiam_RG	-0.19	-0.22	ATSC3s	-0.17	-0.21	H1m	-0.16	-0.16	TDB08u	-0.26	-0.23	SpMin1_Bh(e)	-0.25	-0.24	Eig04_EA	0.33	0.32	B08[C-C]	0.26	0.25	WiA_B(e)	0.29	0.22	RDF015s	0.16	0.24	NsCH3	-0.15	-0.2	SM12_AEA(dm)	-0.25	-0.27	nCsp2
174	J_A	-0.31	-0.27	ATS5v	0.27	0.28	TDB08m	-0.17	-0.17	O%	-0.19	-0.23	TDB03r	0.18	0.15	C-034	0.19	0.18	BIC3	-0.17	-0.16	Eig11_AEA(ri)	-0.15	-0.11	SM1_B(e)	-0.26	-0.27	SpDiam_EA(ri)	-0.25	-0.17	SM2_X	0.33	0.38	HVcpx	0.26	0.35	VE1_H2	-0.29	-0.24	VE1_G	0.16	0.21	RDF015m	-0.15	-0.22	Eig03_EA(ed)	-0.25	-0.27	SM07_EA(dm)
175	QZZm	-0.3	-0.2	SM6_Dz(m)	0.27	0.31	R7m+	-0.17	-0.22	ATSC7m	-0.19	-0.21	BIC3	0.17	0.2	HATS8e	-0.19	-0.22	Mor32i	-0.17	-0.18	MATS8s	0.15	0.08	X2	-0.26	-0.26	ATS5v	-0.25	-0.16	TDB06r	0.33	0.37	HyWi_G	0.26	0.37	VE2_L	0.29	0.21	ATS4p	0.16	0.23	RDF040u	-0.15	-0.21	SM05_AEA(ri)	0.25	0.23	F01[C-S]
176	ON0	-0.3	-0.31	SM6_Dz(Z)	0.27	0.31	R7v+	-0.17	-0.18	SpAD_B(s)	-0.18	-0.22	P_VSA_v_2	0.17	0.12	Mor13e	-0.19	-0.23	F02[C-O]	-0.17	-0.16	RTe	0.15	0.16	VE2_Dz(i)	0.26	0.28	SpMin6_Bh(m)	-0.25	-0.19	RDF050e	0.33	0.43	SM2_G	0.25	0.37	SpDiam_L	-0.29	-0.21	SM04_AEA(dm)	-0.16	-0.2	E1m	0.15	0.1	Eig10_EA(ed)	0.25	0.23	Mor08p
177	SpPosLog_Dz(p)	-0.3	-0.29	VE2_Dz(i)	-0.27	-0.29	TDB09i	-0.17	-0.17	ATS6p	-0.18	-0.18	P_VSA_p_2	0.17	0.12	SM5_RG	-0.19	-0.23	ATS8m	-0.17	-0.12	Mor04p	0.15	0.13	IDDM	-0.26	-0.26	Chi_Dz(Z)	0.25	0.15	SM4_Dz(v)	0.33	0.4	WiA_Dz(p)	0.25	0.38	ATS3e	-0.29	-0.25	Eig10_EA	-0.16	-0.2	R7u	-0.15	-0.16	SpDiam_AEA(ed)	-0.25	-0.28	Eta_beta_A
178	EE_D/Dt	-0.3	-0.28	WiA_H2	-0.27	-0.3	SM08_EA(dm)	-0.17	-0.2	R7p	-0.18	-0.18	SAacc	0.17	0.12	SpPosA_B(v)	0.19	0.21	HATS5u	0.17	0.14	R5p	0.15	0.1	SM3_Dt	-0.26	-0.24	SpMax5_Bh(p)	-0.25	-0.17	HyWi_D	0.33	0.38	MATS2e	0.25	0.23	SM04_AEA(bo)	-0.29	-0.19	SpMax6_Bh(e)	0.16	0.19	SpMax7_Bh(e)	-0.15	-0.16	P_VSA_m_4	0.25	0.28	Uc
179	Psi_i_s	-0.3	-0.31	SpMaxA_B(v)	-0.27	-0.3	TDB09u	-0.17	-0.17	SpDiam_B(s)	-0.18	-0.18	Mor31u	-0.17	-0.21	BIC1	0.19	0.21	H0s	-0.17	-0.16	L3v	0.15	0.08	piPC06	-0.26	-0.19	SM1_B(i)	-0.24	-0.16	SM14_AEA(dm)	0.33	0.32	ATS6p	0.25	0.31	MPC02	-0.29	-0.21	R4e	0.16	0.11	R7e	-0.15	-0.16	Eig10_EA(ri)	0.25	0.22	MATS2e
180	Eig06_AEA(ri)	-0.3	-0.28	HGM	-0.27	-0.29	Dz	-0.17	-0.18	TDB07u	-0.18	-0.17	Mor31i	-0.17	-0.22	SpMax_B(s)	-0.19	-0.15	HATS6m	-0.17	-0.11	C-003	0.15	0.05	SM03_AEA(ed)	-0.26	-0.23	VE2_B(s)	0.24	0.13	Eig05_EA(ed)	0.33	0.32	P2v	-0.25	-0.25	SM5_B(e)	-0.29	-0.17	ATS2i	0.16	0.2	Mor20u	-0.15	-0.16	SM08_EA(ed)	-0.25	-0.29	HOMT
181	Eig13_AEA(ed)	-0.3	-0.35	SpMaxA_A	-0.27	-0.29	SM4_Dz(p)	-0.17	-0.17	AVS_Dz(p)	-0.18	-0.24	Mor31e	-0.17	-0.21	N%	0.19	0.22	HATS5i	0.17	0.15	Mor13m	-0.15	-0.18	EE_B(v)	-0.26	-0.24	SM12_AEA(bo)	-0.24	-0.16	SM14_AEA(ri)	0.33	0.3	SP12	0.25	0.37	SM02_AEA(bo)	-0.29	-0.2	Mor09s	0.16	0.16	Eig03_EA(ri)	-0.15	-0.1	SpMax_EA(ri)	-0.25	-0.29	Chi_Dz(i)
182	ATSC1s	-0.3	-0.28	EE_L	0.27	0.25	TDB01r	0.17	0.05	Dz	-0.18	-0.21	HyWi_B(s)	0.17	0.14	HATS1i	0.19	0.24	Mor19s	0.17	0.18	nRSR	-0.15	-0.18	SpMax6_Bh(v)	-0.26	-0.26	Eig04_EA	-0.24	-0.16	Eig04_EA(bo)	0.33	0.3	TDB06u	0.25	0.29	SM4_L	-0.29	-0.22	Mor29i	-0.16	-0.16	SpMax7_Bh(v)	-0.15	-0.15	Eig01_EA(ri)	-0.25	-0.29	SM09_EA(dm)
183	CATS2D_09_LL	-0.3	-0.32	F04[C-S]	-0.27	-0.3	EE_B(i)	-0.17	-0.16	TDB04i	0.18	0.21	HATS3m	0.17	0.19	SsCH3	-0.19	-0.17	R8m+	-0.17	-0.16	RDF025s	0.15	0.17	Ho_Dz(m)	-0.26	-0.28	AVS_RG	-0.24	-0.22	SM5_Dt	0.33	0.33	SpPosA_G	0.25	0.38	IDM	-0.29	-0.22	Mor11i	-0.16	-0.14	VE2_Dz(i)	0.15	0.14	HNar	-0.25	-0.22	Mor23i
184	Uindex	-0.3	-0.27	SpMax_B(s)	0.27	0.16	VE2_H2	0.17	0.17	ATS7i	-0.18	-0.19	Eta_F	0.17	0.18	SM6_RG	-0.19	-0.23	EE_B(s)	-0.17	-0.23	RDF030i	0.15	0.11	Ho_Dz(Z)	-0.26	-0.28	Eig04_AEA(bo)	-0.24	-0.14	IDM	0.33	0.35	SpMaxA_G	0.25	0.38	RDF015v	-0.29	-0.29	Mor08i	0.16	0.17	SpMin3_Bh(v)	-0.15	-0.16	X1A	0.25	0.3	H6p
185	H7p	-0.3	-0.21	ATS7i	0.27	0.27	TDB01i	0.17	0.06	VE2_B(i)	0.18	0.21	H1m	0.17	0.16	H4u	-0.19	-0.27	SsssCH	0.17	0.15	VR1_G/D	0.15	0.17	HyWi_Dt	-0.26	-0.24	SM3_Dz(v)	-0.24	-0.16	SM15_AEA(ri)	0.33	0.32	SpMAD_G	0.25	0.38	SM03_EA(bo)	-0.29	-0.18	RDF010i	0.16	0.2	SM03_AEA(dm)	0.15	0.12	SM02_AEA(bo)	-0.25	-0.25	SpMAD_EA(bo)
186	GMTIV	-0.3	-0.27	EE_B(e)	0.27	0.25	TDB01e	0.17	0.05	DBI	-0.18	-0.17	RTu+	0.17	0.15	CMBL	0.19	0.2	B08[C-C]	-0.17	-0.15	VR1_G	0.15	0.17	Mor07v	-0.26	-0.19	F02[O-S]	0.24	0.17	Eig05_EA(bo)	0.33	0.32	Mor14i	0.25	0.34	X1Mad	-0.29	-0.24	Mor29u	-0.16	-0.16	Eig09_EA	0.15	0.12	HyWi_H2	-0.25	-0.25	De
187	R6i+	0.3	0.33	SM4_Dz(m)	0.27	0.31	P_VSA_MR_2	-0.17	-0.21	MAXDP	-0.18	-0.2	R5e+	0.17	0.19	nN	0.19	0.22	SIC3	-0.17	-0.16	VR1_RG	0.15	0.17	SM14_EA(ri)	-0.26	-0.22	Mor23p	0.24	0.19	SpMAD_Dt	0.33	0.29	SpMin4_Bh(m)	0.25	0.33	SM1_B(e)	-0.29	-0.21	Eta_epsi_A	-0.16	-0.16	SpMin4_Bh(s)	-0.15	-0.18	SM10_EA(ed)	-0.25	-0.29	E3i
188	SpMax8_Bh(v)	-0.3	-0.29	SM4_Dz(Z)	0.27	0.31	TDB09e	-0.17	-0.17	HATS4u	0.18	0.17	SM04_EA(bo)	0.17	0.16	F02[C-N]	0.19	0.22	F04[C-O]	-0.17	-0.13	SpMin4_Bh(e)	0.15	0.14	SM5_Dt	-0.26	-0.24	ATS3i	-0.24	-0.19	SpPosA_Dt	0.33	0.29	TDB09s	0.25	0.33	WiA_H2	0.29	0.2	RDF010e	0.16	0.2	Eig05_EA(dm)	-0.15	-0.12	SM2_H2	-0.25	-0.25	Mor12m
189	SpPos_B(s)	-0.3	-0.31	SM3_B(e)	0.27	0.25	SM2_B(i)	-0.17	-0.16	Eta_epsi	-0.18	-0.2	RTi+	0.17	0.14	Mor17i	0.19	0.24	SpMAD_Dz(p)	-0.17	-0.12	GGI2	0.15	0.04	SpMin1_Bh(v)	-0.26	-0.22	CATS2D_01_LL	-0.24	-0.21	SM6_Dz(v)	0.33	0.39	SM4_G	0.25	0.37	SM3_L	-0.29	-0.22	Me	-0.16	-0.17	RDF015e	-0.15	-0.22	SM12_EA(ed)	-0.25	-0.29	RDF025i
190	SpDiam_D/Dt	-0.3	-0.29	EE_X	0.27	0.29	VE1_D	-0.17	-0.15	WiA_B(v)	0.18	0.2	R3m+	0.17	0.26	Mor13i	-0.19	-0.23	GGI7	-0.17	-0.16	SpMax_EA(ed)	0.15	0.05	VE2_B(s)	0.26	0.26	RDF020m	0.24	0.01	DP02	0.33	0.4	GATS6p	0.25	0.29	Ho_Dz(m)	-0.29	-0.24	Mor31s	0.16	0.2	ATS1e	-0.15	-0.18	SpDiam_AEA(ri)	-0.25	-0.29	SM11_EA(dm)
191	Eig13_AEA(dm)	0.3	0.32	BID	0.27	0.28	SM10_EA(dm)	-0.17	-0.2	TDB07v	-0.18	-0.19	Mor31p	-0.17	-0.19	C-001	-0.19	-0.19	ATSC8e	-0.17	-0.15	SM10_AEA(dm)	0.15	0.05	TDB08e	-0.26	-0.23	SM6_Dz(v)	-0.24	-0.16	HyWi_Dz(Z)	0.33	0.4	SpMax3_Bh(e)	0.25	0.35	Ho_Dz(Z)	-0.29	-0.24	RDF045s	0.16	0.16	VE2_Dt	0.15	0.15	ATS3v	-0.25	-0.26	SM13_EA(dm)
192	QYYs	-0.3	-0.24	VE2_Dz(e)	-0.27	-0.28	Eta_betaS	-0.17	-0.17	GGI5	-0.18	-0.24	Mor22e	-0.17	-0.21	RTi	-0.18	-0.22	F07[C-O]	-0.17	-0.18	Eig01_EA(ed)	0.15	0.05	SpMaxA_EA(dm)	0.26	0.04	X1Mad	-0.24	-0.19	HyWi_Dz(m)	0.33	0.4	SpMin4_Bh(p)	0.25	0.33	SM3_Dz(v)	-0.29	-0.21	TDB03s	-0.16	-0.18	SpMAD_Dz(p)	-0.15	-0.21	SM14_EA(ed)	-0.25	-0.29	nCsp3
193	SpPosLog_Dz(v)	-0.3	-0.28	WiA_B(e)	-0.27	-0.3	O-058	-0.17	-0.21	VE2_B(v)	0.18	0.22	Mor27m	-0.17	-0.14	TDB04r	0.18	0.21	Mor32u	-0.17	-0.19	GGI3	0.15	0.08	SM3_Dz(Z)	-0.26	-0.26	SM3_RG	-0.24	-0.21	EE_A	0.33	0.35	Mor03s	-0.25	-0.32	SpMin6_Bh(m)	-0.29	-0.24	SPH	-0.16	-0.12	ATS6p	-0.15	-0.15	SpDiam_EA(ed)	-0.25	-0.28	P_VSA_e_2
194	SpPosLog_D/Dt	-0.3	-0.28	WiA_B(i)	-0.27	-0.3	SM6_Dz(p)	-0.17	-0.17	TDB03p	0.18	0.21	Mor28s	0.17	0.06	Mor10u	0.18	0.25	SpAbs_Dz(p)	-0.17	-0.11	SpMin6_Bh(p)	0.15	0.15	SM3_Dz(m)	-0.26	-0.26	ATS4i	-0.24	-0.2	SM3_Dt	0.33	0.32	SM6_G	0.25	0.36	VE1_X	-0.29	-0.25	nCt	0.16	0.1	SM3_Dz(p)	-0.15	-0.19	D/Dtr06	-0.25	-0.28	WiA_Dz(v)
195	SpPosLog_Dz(m)	-0.3	-0.29	SM2_B(e)	0.27	0.26	HyWi_Dz(p)	-0.17	-0.17	R7m+	-0.18	-0.25	Mor11i	0.17	0.18	ATS8i	-0.18	-0.2	Mor15m	-0.17	-0.13	nCsp3	0.15	0.15	SM1_Dz(m)	0.26	0.13	SpMin1_Bh(i)	-0.24	-0.24	SM2_D	0.33	0.38	SP02	0.25	0.35	SM5_L	-0.29	-0.22	R4i	0.16	0.12	B05[C-C]	-0.15	-0.13	SM04_EA(bo)	-0.25	-0.26	Mor18m
196	SpPosLog_Dz(Z)	-0.3	-0.29	SM3_B(s)	0.27	0.22	H0m	0.16	-0.14	ATSC2s	-0.18	-0.3	SM4_B(s)	0.17	0.15	RDF010p	-0.18	-0.24	SM5_B(s)	-0.17	-0.23	SpMin1_Bh(e)	0.15	0.19	SM06_AEA(bo)	-0.26	-0.22	SM4_Dz(v)	-0.24	-0.16	MWC01	0.33	0.34	SpDiam_B(s)	0.25	0.27	RDF025m	-0.29	-0.29	TDB06i	0.16	0.18	SpMax4_Bh(v)	-0.15	-0.16	C%	-0.25	-0.25	SM15_EA(dm)
197	Ho_Dz(p)	-0.3	-0.33	SM02_EA(ri)	0.27	0.25	HyWi_B(e)	-0.16	-0.16	Mor11m	0.18	0.12	HATS6m	0.16	0.09	B01[C-N]	0.18	0.22	HATSs	-0.17	-0.18	Mor31i	0.15	0.15	SpMax7_Bh(e)	-0.26	-0.24	EE_B(i)	-0.24	-0.14	MPC01	0.33	0.34	ATS6e	0.25	0.32	IDDM	-0.29	-0.21	VE3_RG	0.16	0.21	SpMin3_Bh(e)	-0.15	-0.15	SM04_AEA(ed)	-0.25	-0.28	SpMin3_Bh(s)
198	SpAbs_B(s)	-0.3	-0.31	VE1_X	0.27	0.3	SM12_EA(dm)	-0.16	-0.2	SM5_Dz(v)	-0.18	-0.22	Mor15m	0.16	0.16	B02[C-N]	0.18	0.22	Neoplastic-80	-0.17	-0.14	SpMax5_Bh(i)	0.15	0.15	RDF025v	-0.26	-0.25	SM5_Dz(v)	-0.24	-0.16	WiA_B(i)	-0.33	-0.38	SM2_Dz(p)	0.25	0.35	Eig05_AEA(ed)	-0.29	-0.22	Ho_RG	0.16	0.22	ATS6v	-0.15	-0.14	SpMax_AEA(ri)	-0.25	-0.29	nCar
199	H7m	-0.3	-0.26	SM2_Dz(m)	0.27	0.31	SIC4	-0.16	-0.19	GATS7m	-0.18	-0.21	VR2_RG	-0.16	-0.17	TDB03s	0.18	0.16	Mor11m	0.17	0.14	R3v+	-0.15	-0.15	SM6_Dt	-0.26	-0.24	Ho_RG	-0.24	-0.21	HyWi_B(v)	0.33	0.33	DP12	0.25	0.37	TDB02u	0.29	0.21	RDF055s	0.16	0.24	SpMin3_Bh(i)	-0.15	-0.14	Eig01_AEA(ri)	-0.25	-0.29	WiA_Dz(m)
200	ATSC4e	-0.3	-0.27	SM2_Dz(Z)	0.27	0.31	ChiA_G	0.16	0.1	H_Dt	-0.18	-0.21	H4i	-0.16	-0.2	Mv	0.18	0.23	R3p+	-0.17	-0.13	Mor31u	0.15	0.15	SM1_Dz(Z)	0.26	0.13	SM05_EA(ri)	-0.24	-0.14	SpMax8_Bh(p)	0.33	0.37	GATS7p	0.25	0.34	SM4_B(s)	-0.29	-0.12	RDF010m	0.16	0.2	SpMax8_Bh(s)	-0.15	-0.16	NssS	0.25	0.27	WiA_Dz(Z)
201	QYYm	-0.3	-0.21	Eig05_AEA(bo)	0.27	0.26	SM14_EA(dm)	-0.16	-0.2	ZM1V	-0.18	-0.21	SM15_EA(bo)	0.16	0.19	Mor08u	-0.18	-0.21	ATS6m	-0.17	-0.11	SPH	-0.15	-0.04	SM4_Dt	-0.26	-0.24	HyWi_Dz(v)	-0.24	-0.16	HyWi_H2	0.33	0.33	WiA_G	0.25	0.38	SpMax_EA(ri)	-0.29	-0.23	Wi_RG	0.16	0.22	Eig03_AEA(ed)	-0.15	-0.11	ZM2	-0.25	-0.27	Mor25u
202	QZZv	-0.3	-0.18	HyWi_Dz(Z)	0.27	0.31	VE1_Dz(i)	-0.16	-0.15	SM1_B(e)	-0.18	-0.2	Mor26m	-0.16	-0.17	MATS1p	0.18	0.21	SpDiam_Dz(p)	-0.17	-0.1	ATS3i	0.15	0.19	SM6_H2	-0.26	-0.23	SpMAD_Dz(m)	-0.24	-0.18	TDB07u	0.33	0.35	CATS2D_02_AL	0.25	0.3	Eig01_EA(ri)	-0.29	-0.23	QXXe	0.16	0.23	ATS1i	-0.15	-0.18	MWC01	-0.25	-0.25	AVS_B(e)
203	CENT	-0.3	-0.26	HyWi_Dz(m)	0.27	0.31	IC4	-0.16	-0.2	R8p+	-0.18	-0.22	SM05_EA(bo)	0.16	0.17	Mor17e	0.18	0.23	HATS1s	-0.17	-0.18	SpMin1_Bh(v)	0.15	0.21	SM06_EA	-0.26	-0.22	SpMAD_Dz(Z)	-0.24	-0.18	SM4_D	0.33	0.38	SpMax3_Bh(v)	0.25	0.34	SM03_EA(ri)	-0.29	-0.21	SPAM	-0.16	-0.16	Eig09_EA(ri)	0.15	0.12	MPC01	-0.25	-0.25	nArOH
204	SpPosLog_Dz(e)	-0.3	-0.28	EE_A	0.27	0.28	Mor14m	0.16	0.15	TDB07i	-0.18	-0.17	VR2_G	-0.16	-0.17	Mor13u	-0.18	-0.22	SpAD_Dz(p)	-0.17	-0.1	G2e	0.15	0	SpMAD_EA(dm)	0.26	0	SpDiam_L	-0.24	-0.14	SP02	0.33	0.4	Mor14u	0.25	0.33	VE2_RG	0.29	0.25	R4e+	-0.16	-0.2	SpMin7_Bh(m)	-0.15	-0.16	SpMin1_Bh(p)	-0.25	-0.31	SpDiam_B(p)
205	RDF065p	-0.3	-0.22	SM2_B(i)	0.27	0.25	Eig05_AEA(dm)	-0.16	-0.2	VE2_B(e)	0.18	0.21	SM13_EA(bo)	0.16	0.19	Mor08i	-0.18	-0.21	Mor30s	0.16	0.15	SpMax_EA(ri)	0.15	0.08	SM2_Dt	-0.26	-0.24	ATS5p	-0.24	-0.17	GATS7v	0.33	0.36	HyWi_D/Dt	0.25	0.33	SM02_EA	-0.29	-0.21	E3m	0.16	0.18	AAC	0.15	0.17	SRW02	-0.25	-0.25	E1v
206	SpPosLog_Dz(i)	-0.3	-0.28	R8p	0.26	0.32	VE1_Dz(e)	-0.16	-0.15	IAC	-0.18	-0.19	SM11_EA(bo)	0.16	0.19	EE_RG	-0.18	-0.23	R6s+	-0.16	-0.14	Eig01_EA(ri)	0.15	0.08	SRW08	-0.26	-0.23	SpAbs_RG	-0.24	-0.21	GGI6	0.33	0.41	SssO	0.25	0.32	CATS2D_01_LL	-0.29	-0.3	Infective-80	0.16	0.17	IC0	0.15	0.17	SpMax_EA(ed)	-0.25	-0.29	E3u
207	SpMAD_Dz(p)	-0.3	-0.3	EE_B(i)	0.26	0.24	GGI7	-0.16	-0.22	TIC0	-0.18	-0.19	Mor09v	-0.16	-0.14	H3i	-0.18	-0.23	ATSC5e	-0.16	-0.14	F03[C-C]	0.15	0.14	VE2_Dz(m)	0.26	0.27	SpAD_RG	-0.24	-0.21	TPC	0.33	0.31	P2p	-0.25	-0.25	SpMax7_Bh(m)	-0.29	-0.2	Eig11_AEA(bo)	-0.16	-0.2	SM5_Dz(p)	-0.15	-0.19	SM10_AEA(dm)	-0.25	-0.29	nArOR
208	J_H2	-0.3	-0.26	SM3_B(i)	0.26	0.24	SM1_B(e)	-0.16	-0.17	MATS1i	0.18	0.19	SM09_EA(bo)	0.16	0.19	H3u	-0.18	-0.23	Eta_F_A	-0.16	-0.13	ATS3e	0.15	0.18	SM5_H2	-0.26	-0.23	SpPos_RG	-0.24	-0.21	SpPos_H2	0.33	0.36	ATS8v	0.25	0.34	TDB02i	0.29	0.21	VR1_G/D	0.16	0.2	VE2_Dz(e)	0.15	0.14	Eig01_EA(ed)	-0.25	-0.29	Mor26u
209	SpMax8_Bh(m)	-0.3	-0.3	Infective-80	0.26	0.28	Mp	0.16	-0.08	ZM1MulPer	-0.18	-0.21	SM07_EA(bo)	0.16	0.18	B01[C-O]	-0.18	-0.21	SpPosA_Dz(p)	-0.16	-0.12	RDF025e	0.15	0.18	VE2_Dz(Z)	0.26	0.27	WiA_H2	0.24	0.16	SpAD_H2	0.33	0.36	ATS6s	0.25	0.29	ATS4p	-0.29	-0.22	Mor29e	-0.16	-0.16	R7v	-0.15	-0.16	SpMax_EA	-0.25	-0.29	B02[O-O]
210	SpMax_D/Dt	-0.3	-0.28	R8p+	0.26	0.34	SpMax2_Bh(s)	-0.16	-0.18	GATS8i	-0.18	-0.2	SM03_EA(bo)	0.16	0.16	ATS8e	-0.18	-0.2	SpMaxA_Dz(p)	-0.16	-0.12	SpMin4_Bh(p)	0.15	0.15	SpMin6_Bh(e)	-0.26	-0.28	Mor02v	-0.24	-0.23	WiA_B(e)	-0.33	-0.38	SM4_Dz(p)	0.25	0.34	WiA_B(i)	0.29	0.22	P_VSA_MR_5	0.16	0.12	GATS6i	-0.15	-0.13	SM09_AEA(bo)	-0.25	-0.29	JGI5
211	P_VSA_LogP_2	-0.3	-0.23	VE2_Dz(p)	-0.26	-0.29	WiA_B(v)	0.16	0.16	X0Av	0.18	0.13	R2i+	0.16	0.13	SM2_RG	-0.18	-0.23	SpPos_Dz(p)	-0.16	-0.1	Mor31e	0.15	0.15	MWC05	-0.26	-0.23	SM2_Dz(v)	-0.24	-0.15	SpAD_B(v)	0.33	0.34	Mor15i	-0.25	-0.27	EE_H2	-0.29	-0.22	G3e	-0.16	-0.16	HGM	0.15	0.17	Eig01_EA	-0.25	-0.29	Eig11_AEA(dm)
212	WiA_Dz(p)	-0.3	-0.3	Eig04_AEA(ed)	0.26	0.24	SM6_B(i)	-0.16	-0.15	SM3_Dz(v)	-0.18	-0.22	Mor31v	-0.16	-0.18	Mor21p	0.18	0.23	SpMax_Dz(p)	-0.16	-0.1	CATS2D_01_LL	0.15	0.17	HyWi_B(v)	-0.26	-0.25	Ho_Dz(p)	-0.24	-0.17	SpAD_B(e)	0.33	0.34	H6p	0.25	0.36	MWC02	-0.29	-0.21	SpMin7_Bh(v)	0.16	0.19	SpPosA_Dz(p)	-0.15	-0.21	Eig03_AEA(bo)	-0.25	-0.22	Mor29v
213	AVS_D/Dt	-0.3	-0.29	EE_H2	0.26	0.26	TDB01p	0.16	0.06	SpMax3_Bh(s)	-0.18	-0.25	R5u+	0.16	0.19	B02[C-O]	-0.18	-0.2	EE_Dz(p)	-0.16	-0.1	R3u+	-0.15	-0.15	SpMin7_Bh(v)	-0.25	-0.24	C-006	0.24	0.11	SM6_D	0.33	0.38	SM5_G	0.25	0.36	EE_A	-0.29	-0.22	Mor28s	-0.16	-0.12	F01[C-O]	-0.15	-0.22	SpMax_EA(bo)	-0.25	-0.27	nAB
214	R4p+	0.3	0.26	ATS2e	0.26	0.29	TDB08p	-0.16	-0.15	VE2_B(p)	0.18	0.21	L3i	-0.16	-0.13	B05[C-O]	-0.18	-0.2	R8v	-0.16	-0.11	Mor16v	-0.15	-0.11	MWC06	-0.25	-0.22	SpMaxA_Dz(m)	-0.24	-0.18	CATS2D_02_LL	0.33	0.37	P2e	-0.25	-0.24	RDF015p	-0.29	-0.28	VR1_G	0.16	0.2	SpMaxA_Dz(p)	-0.15	-0.21	SM11_AEA(ri)	-0.25	-0.27	Mor27s
215	CATS2D_07_LL	-0.3	-0.26	HyWi_H2	0.26	0.26	R8s	-0.16	-0.19	F04[C-O]	-0.18	-0.25	SpMax_B(p)	0.16	0.14	CATS2D_05_AL	-0.18	-0.22	Eig07_EA(bo)	-0.16	-0.17	Mor04v	0.15	0.12	SpAD_AEA(bo)	-0.25	-0.25	TDB08i	-0.24	-0.16	ATS5p	0.33	0.36	SpMin4_Bh(v)	0.25	0.33	PW5	-0.29	-0.24	G3i	-0.16	-0.19	N%	0.15	0.2	Eig01_EA(bo)	-0.25	-0.27	DBI
216	QZZe	-0.3	-0.19	SM3_L	0.26	0.26	S0K	-0.16	-0.18	SpMin5_Bh(i)	-0.18	-0.17	Mor22u	-0.16	-0.21	Mor21s	0.18	0.25	GATS8i	-0.16	-0.15	SpMin1_Bh(p)	0.15	0.21	VE1_L	-0.25	-0.26	SM1_B(e)	-0.24	-0.16	SpAD_B(i)	0.33	0.34	GATS7m	0.25	0.33	SM6_L	-0.29	-0.21	ATS1i	0.16	0.21	Eig10_AEA(dm)	0.15	0.13	SM11_AEA(dm)	-0.25	-0.28	Mor06u
217	WiA_Dz(v)	-0.3	-0.29	ATS1i	0.26	0.29	HyWi_B(i)	-0.16	-0.16	ZM2Kup	-0.18	-0.2	J_G	-0.16	-0.15	Mor12e	0.18	0.22	TDB08m	-0.16	-0.11	Mor32u	-0.15	-0.12	ZM1	-0.25	-0.25	SpMaxA_Dz(Z)	-0.24	-0.18	Eig05_AEA(ed)	0.33	0.32	B06[C-O]	0.25	0.32	SM5_Dz(v)	-0.29	-0.21	VR1_RG	0.16	0.2	RDF025s	-0.15	-0.2	Eig02_EA(ed)	-0.25	-0.28	Mor06e
218	SpPosA_Dz(p)	-0.3	-0.3	B02[O-O]	0.26	0.27	Ho_Dz(p)	-0.16	-0.18	Chi_D	0.18	0.19	VR2_G/D	-0.16	-0.17	SpMin5_Bh(m)	-0.18	-0.2	TDB04u	0.16	0.16	SpMin4_Bh(v)	0.15	0.15	SpMax5_Bh(p)	-0.25	-0.26	SpMax7_Bh(i)	-0.24	-0.19	Eig04_AEA(bo)	0.33	0.3	TDB08v	0.25	0.37	SM6_Dz(v)	-0.29	-0.21	ATSC4v	0.16	0.23	RDF040e	-0.15	-0.21	CATS2D_01_DN	0.25	0.25	SpDiam_B(i)
219	Eig13_EA(bo)	0.3	0.33	SpMin4_Bh(i)	0.26	0.27	R8m	-0.16	-0.18	VE2_H2	0.18	0.2	H4u	-0.16	-0.2	SpMaxA_D/Dt	-0.18	-0.19	P_VSA_m_3	-0.16	-0.13	H5i	0.15	0.12	EE_X	-0.25	-0.26	SpMax_RG	-0.24	-0.21	HyWi_B(e)	0.33	0.33	SM6_Dz(p)	0.25	0.34	SM05_AEA(bo)	-0.29	-0.19	nCrq	0.16	0.13	ATS7i	-0.15	-0.16	CATS2D_01_AN	0.25	0.25	Mor17v
220	H7e	-0.3	-0.2	CID	0.26	0.28	SpMaxA_Dz(p)	-0.16	-0.17	S1K	-0.18	-0.2	SpMAD_B(p)	0.16	0.13	Mor10e	0.18	0.24	P_VSA_e_5	-0.16	-0.13	Mor05p	-0.15	-0.15	SpAD_AEA(ed)	-0.25	-0.25	HyWi_RG	-0.24	-0.21	HyWi_B(i)	0.33	0.33	TDB07s	0.25	0.35	HyWi_H2	-0.29	-0.22	G3p	-0.16	-0.17	R1u+	0.15	0.17	nS	0.25	0.28	SpDiam_B(v)
221	SpMaxA_Dz(p)	-0.3	-0.3	GGI5	0.26	0.34	Eta_betaS_A	-0.16	-0.14	ATSC7e	-0.18	-0.24	HATS4m	0.16	0.16	RDF010v	-0.18	-0.23	TDB05m	-0.16	-0.13	SpDiam_EA(ed)	0.15	0.05	SM5_Dz(Z)	-0.25	-0.26	SpMin5_Bh(i)	-0.24	-0.17	SpAD_B(p)	0.33	0.34	ATS6i	0.25	0.31	SM6_B(e)	-0.29	-0.16	R2u	0.16	0.12	VE2_Dz(v)	0.15	0.14	Eig05_AEA(bo)	-0.25	-0.22	GATS3v
222	SpPos_D/Dt	-0.3	-0.29	SM4_L	0.26	0.25	VE2_G/D	0.16	0.04	NdssC	-0.18	-0.18	CATS2D_03_AL	0.16	0.13	TDB07u	-0.18	-0.2	SMTIV	-0.16	-0.13	HyWi_RG	0.15	0.18	SpAD_EA	-0.25	-0.25	Mor13m	0.24	0.25	SRW02	0.33	0.34	Mor28e	-0.25	-0.27	SpMin6_Bh(v)	-0.29	-0.24	ATSC5v	0.16	0.25	R7i	-0.15	-0.16	SM03_AEA(bo)	-0.25	-0.25	NdO
223	SpAD_D/Dt	-0.3	-0.29	SM12_AEA(bo)	0.26	0.25	IAC	-0.16	-0.16	R7m	-0.18	-0.21	R5i+	0.16	0.19	H3e	-0.18	-0.23	AVS_Dz(p)	-0.16	-0.1	Mor30i	0.15	0.1	SpAD_AEA(ri)	-0.25	-0.25	SpMaxA_A	0.24	0.16	SM3_D	0.33	0.38	P1s	0.25	0.26	R5e	-0.29	-0.22	RDF055v	0.16	0.26	VE2_Dz(Z)	0.15	0.14	SpMin1_Bh(v)	-0.25	-0.3	Mor29p
224	QYYv	-0.3	-0.18	Eig04_EA	0.26	0.25	TIC0	-0.16	-0.16	TDB07p	-0.18	-0.17	TDB04r	0.16	0.14	Mor17u	0.18	0.23	ATSC4e	-0.16	-0.13	SpMin4_Bh(i)	0.15	0.14	SpMax8_Bh(v)	-0.25	-0.24	ATS1i	-0.24	-0.19	SM5_D	0.33	0.38	O-060	0.25	0.32	SRW04	-0.29	-0.22	TDB06u	0.15	0.17	VE2_Dz(m)	0.15	0.14	SpMin5_Bh(p)	-0.25	-0.23	Mor27p
225	QZZi	-0.3	-0.18	MPC07	0.26	0.26	ATS3s	-0.16	-0.15	SpMaxA_H2	0.18	0.2	P_VSA_m_3	0.16	0.07	SpMAD_AEA(dm)	0.18	0.13	Mor32e	-0.16	-0.17	Mor31v	0.14	0.14	SM5_Dz(m)	-0.25	-0.26	HyWi_B(i)	-0.24	-0.15	SpMin7_Bh(p)	0.33	0.38	HyWi_Dz(p)	0.25	0.34	SM04_EA	-0.29	-0.21	C-029	0.15	0.08	SpMin3_Bh(m)	-0.15	-0.17	SpMAD_EA(ed)	-0.25	-0.27	piPC04
226	CMC-80	-0.3	-0.31	SpMax3_Bh(e)	0.26	0.29	BIC4	-0.16	-0.16	SM1_B(i)	-0.18	-0.2	P_VSA_e_5	0.16	0.07	SpDiam_X	-0.18	-0.19	CIC2	0.16	0.19	H4i	0.14	0.16	R1v+	0.25	0.17	RDF025u	-0.24	-0.23	TDB07m	0.32	0.39	SM3_G	0.25	0.36	GATS1p	-0.29	-0.12	ATS4i	0.15	0.21	Eig03_AEA(ri)	-0.15	-0.1	SpAD_EA(ed)	-0.25	-0.28	H3i
227	TDB05i	0.3	0.28	EE_B(s)	0.26	0.2	SpMax7_Bh(s)	-0.16	-0.16	TPSA(NO)	-0.18	-0.25	L3u	-0.16	-0.13	TDB07i	-0.18	-0.2	H8m	-0.16	-0.11	RDF025u	0.14	0.18	BBI	-0.25	-0.25	EE_L	-0.24	-0.15	VE3_Dz(p)	0.32	0.37	DLS_cons	0.25	0.26	SM4_Dz(v)	-0.29	-0.21	SpMax8_Bh(p)	0.15	0.19	CIC1	-0.15	-0.18	SpMin5_Bh(m)	-0.25	-0.22	BIC2
228	P_VSA_MR_2	-0.3	-0.25	CATS2D_03_AL	0.26	0.27	SpPosA_Dz(p)	-0.16	-0.17	TIC2	-0.18	-0.21	HATS1e	0.16	0.21	R4m+	0.18	0.1	HATS8v	-0.16	-0.1	Mor31p	0.14	0.15	SM4_B(v)	-0.25	-0.22	SM3_B(i)	-0.24	-0.13	SpMax6_Bh(m)	0.32	0.35	SpMax3_Bh(p)	0.24	0.32	SpMaxA_H2	0.29	0.19	HATS6u	0.15	0.18	HATS1v	0.15	0.19	SM13_AEA(dm)	-0.25	-0.25	Mor05e
229	QZZp	-0.3	-0.17	SpMax7_Bh(p)	0.26	0.27	TDB07v	-0.16	-0.14	WiA_B(m)	0.18	0.19	CATS2D_02_LL	-0.16	-0.21	MATS7v	0.18	0.17	R3m+	-0.16	-0.16	NaaS	-0.14	-0.16	VE2_L	0.25	0.26	Eig05_AEA(bo)	-0.24	-0.16	GATS7i	0.32	0.35	VE2_RG	-0.24	-0.34	VE2_B(s)	0.29	0.19	RDF015m	0.15	0.21	H4s	-0.15	-0.19	Eig04_EA(ed)	-0.25	-0.25	HATS1v
230	Eig07_AEA(bo)	-0.3	-0.29	SpMax4_Bh(v)	0.26	0.29	ChiA_RG	0.16	-0.04	SM2_X	-0.18	-0.2	SpMax_A	0.16	0.17	Mor19i	-0.18	-0.23	Mor03s	0.16	0.12	SaaS	-0.14	-0.16	SpMax_H2	-0.25	-0.22	VE2_B(v)	0.24	0.15	RCON	0.32	0.34	SpMax_EA(dm)	0.24	0.23	SM02_EA(ed)	-0.29	-0.21	nR=Ct	0.15	0.23	JGI7	-0.15	-0.14	Mor07v	-0.25	-0.27	Mor21i
231	TDB10e	-0.3	-0.28	SM04_EA(ri)	0.26	0.24	SM1_B(i)	-0.16	-0.17	SM3_B(e)	-0.18	-0.18	SpMAD_AEA(ed)	0.16	0.19	DBI	-0.18	-0.22	P_VSA_MR_7	-0.16	-0.17	Mor17v	-0.14	-0.13	SM07_AEA(bo)	-0.25	-0.22	VE2_B(i)	0.24	0.15	H3p	0.32	0.39	Eig01_EA(dm)	0.24	0.23	SM5_B(s)	-0.29	-0.12	C-017	0.15	0.23	SpDiam_AEA(ed)	-0.15	-0.12	Chi_D/Dt	-0.25	-0.25	MATS8i
232	RDF125i	-0.3	-0.25	MWC02	0.26	0.26	H_Dz(e)	-0.16	-0.17	Chi_Dz(v)	0.18	0.2	P_VSA_MR_7	0.16	0.14	HyWi_RG	-0.18	-0.22	IAC	-0.16	-0.11	H4u	0.14	0.16	Eig06_AEA(bo)	-0.25	-0.24	TDB02i	0.24	0.17	Mor07v	0.32	0.27	TDB03v	-0.24	-0.3	SM2_L	-0.29	-0.22	HATS0u	-0.15	-0.15	MAXDP	-0.15	-0.17	Eig05_AEA(ri)	-0.25	-0.23	SpDiam_B(e)
233	SpMAD_Dz(v)	-0.3	-0.29	VE2_B(m)	-0.26	-0.29	SpMAD_AEA(dm)	-0.16	-0.11	GATS6p	-0.18	-0.19	R2u+	0.16	0.13	TDB07e	-0.17	-0.2	TIC0	-0.16	-0.11	ATSC3i	0.14	0.14	VE2_H2	0.25	0.26	ATS1e	-0.24	-0.19	SM2_H2	0.32	0.32	Mor02i	0.24	0.36	BID	-0.29	-0.22	HATS0i	-0.15	-0.16	ON0V	-0.15	-0.21	SpMax_L	-0.25	-0.29	Mor21e
234	TDB10u	-0.3	-0.29	SM3_D	0.26	0.3	ATS8p	-0.16	-0.16	BAC	-0.18	-0.18	CIC5	-0.16	-0.15	Mor28i	0.17	0.19	H1s	-0.16	-0.13	nRCO	0.14	0.12	VE2_B(i)	0.25	0.26	SM4_B(i)	-0.24	-0.13	SM2_Dz(m)	0.32	0.4	Eig08_EA(ri)	-0.24	-0.23	SM13_AEA(dm)	-0.29	-0.2	Mor30e	0.15	0.08	C-034	0.15	0.15	SM06_EA(bo)	-0.25	-0.27	SpMaxA_Dz(e)
235	SpMax8_Bh(p)	-0.3	-0.28	TDB06r	0.26	0.27	TPSA(Tot)	-0.16	-0.23	Eta_F_A	-0.18	-0.15	SM6_B(e)	0.16	0.15	RDF025e	-0.17	-0.24	TDB08v	-0.16	-0.1	C-038	0.14	0.12	R3m+	0.25	0.1	EE_B(e)	-0.24	-0.13	SM2_Dz(Z)	0.32	0.4	B03[C-O]	0.24	0.34	Eig04_EA(ed)	-0.29	-0.2	R2e+	-0.15	-0.15	HATS1e	0.15	0.19	SpMin5_Bh(v)	-0.24	-0.22	SpMax_EA(bo)
236	QYYe	-0.3	-0.18	SM2_L	0.26	0.26	B08[C-C]	-0.16	-0.17	S0K	-0.18	-0.2	CIC4	-0.16	-0.16	Mor12u	0.17	0.21	SM6_B(s)	-0.16	-0.23	J_Dz(Z)	-0.14	-0.17	SpAD_L	-0.25	-0.27	TDB02e	0.24	0.17	HyWi_G	0.32	0.41	SM14_EA(dm)	0.24	0.2	EE_X	-0.28	-0.21	ATSC4i	0.15	0.23	SpMax6_Bh(m)	-0.15	-0.15	Eig05_EA(dm)	-0.24	-0.16	SM11_AEA(ri)
237	Eig09_AEA(bo)	-0.3	-0.28	SM4_B(s)	0.26	0.21	R7s	-0.16	-0.16	VE2_A	0.17	0.2	P_VSA_LogP_7	-0.16	-0.18	WiA_D/Dt	-0.17	-0.18	R4u	0.16	0.14	SpMin1_Bh(i)	0.14	0.18	SpMax4_Bh(e)	-0.25	-0.26	ATS5s	-0.24	-0.17	D/Dtr06	0.32	0.27	P2u	-0.24	-0.24	ATS3i	-0.28	-0.24	B08[C-O]	0.15	0.12	Mor17i	0.15	0.19	SpDiam_EA(bo)	-0.24	-0.27	Eig01_EA(bo)
238	SpPosA_Dz(v)	-0.3	-0.28	MPC02	0.26	0.24	R6m	-0.16	-0.16	nRNHR	0.17	0.12	P2e	0.16	0.15	SpMAD_D/Dt	-0.17	-0.2	WiA_Dz(p)	-0.16	-0.11	GATS7i	0.14	0.13	SpMax6_Bh(p)	-0.25	-0.26	WiA_B(p)	0.24	0.18	SM3_Dz(Z)	0.32	0.4	Mor26e	0.24	0.23	HyWi_Dz(v)	-0.28	-0.21	HTe	0.15	0.21	ATS3e	-0.15	-0.19	BBI	-0.24	-0.27	SpPosA_Dz(e)
239	SpMaxA_Dz(v)	-0.3	-0.28	SM6_B(s)	0.26	0.2	SpPosLog_B(s)	-0.16	-0.18	N-067	0.17	0.12	RDF010p	-0.16	-0.19	SpPosA_D/Dt	-0.17	-0.2	SpDiam_D/Dt	-0.16	-0.11	R4s	0.14	0.09	VE1_A	-0.25	-0.25	Chi_Dz(m)	0.24	0.15	SM3_Dz(m)	0.32	0.4	R8e	0.24	0.35	SM3_H2	-0.28	-0.21	RDF015e	0.15	0.2	B03[C-N]	0.15	0.19	EE_A	-0.24	-0.24	Mor13i
240	SM09_AEA(dm)	0.29	0.3	HATS7s	0.26	0.27	SpMax3_Bh(s)	-0.16	-0.23	ZM1Per	-0.17	-0.2	Du	-0.16	-0.15	Chi_Dz(p)	0.17	0.25	R5m	-0.16	-0.1	RDF015s	0.14	0.17	H_X	-0.25	-0.25	SpMin7_Bh(v)	-0.24	-0.19	R8e+	0.32	0.34	MCD	-0.24	-0.21	SM02_AEA(ed)	-0.28	-0.21	ON0V	0.15	0.22	ATS5p	-0.15	-0.15	SM05_AEA(ed)	-0.24	-0.28	SpMAD_Dz(e)
241	Eig15_EA	0.29	0.3	SRW04	0.26	0.25	Eig07_AEA(bo)	-0.16	-0.17	IDE	-0.17	-0.19	Mor29e	0.16	0.17	RDF025u	-0.17	-0.24	EE_D/Dt	-0.16	-0.12	ATSC4i	0.14	0.13	VE2_B(e)	0.25	0.25	SM2_B(i)	-0.24	-0.14	ATS7i	0.32	0.35	ATS6m	0.24	0.3	CID	-0.28	-0.22	SpMax8_Bh(v)	0.15	0.19	RDF040i	-0.15	-0.21	Mor05v	0.24	0.27	Mor19p
242	SpMin7_Bh(m)	-0.29	-0.28	SM4_B(e)	0.26	0.23	ChiA_Dz(p)	0.16	0.17	SM2_D	-0.17	-0.2	L3e	-0.16	-0.13	Mor15i	0.17	0.18	ATS8v	-0.16	-0.1	Mor12v	-0.14	-0.15	SM6_Dz(Z)	-0.25	-0.26	VE2_B(e)	0.24	0.15	SM5_Dz(p)	0.32	0.4	R8u	0.24	0.36	SM6_B(s)	-0.28	-0.11	SpAbs_RG	0.15	0.22	R8p	-0.15	-0.19	SpDiam_B(i)	-0.24	-0.28	S-107
243	RDF125u	-0.29	-0.25	VE2_Dz(Z)	-0.26	-0.28	CATS2D_07_AL	-0.16	-0.23	X0	-0.17	-0.2	Eta_betaP	0.16	0.16	VR1_RG	-0.17	-0.24	HATS7s	-0.16	-0.08	Mor30u	0.14	0.07	SM13_AEA(dm)	-0.25	-0.23	ATS8i	-0.24	-0.15	SpMaxA_L	-0.32	-0.37	P2i	-0.24	-0.23	SM03_EA(ed)	-0.28	-0.18	SpAD_RG	0.15	0.22	Eig04_AEA(ed)	-0.15	-0.09	SpDiam_B(e)	-0.24	-0.27	Mor25e
244	QYYi	-0.29	-0.18	WiA_Dz(p)	0.26	0.33	VE2_B(v)	0.16	0.18	RDF020u	-0.17	-0.21	P2i	0.16	0.14	VR1_G	-0.17	-0.24	SpMax_D/Dt	-0.16	-0.12	Me	-0.14	-0.15	Eig04_EA(ed)	-0.25	-0.23	SPI	-0.24	-0.18	RDF050u	0.32	0.43	R8i	0.24	0.36	SM2_Dz(v)	-0.28	-0.2	SpPos_RG	0.15	0.22	RDF015i	-0.15	-0.21	SpDiam_B(v)	-0.24	-0.27	AVS_B(i)
245	ISIZ	-0.29	-0.25	VE2_Dz(m)	-0.26	-0.28	R8v	-0.16	-0.17	HyWi_D	-0.17	-0.2	PCR	0.16	0.15	R8e	-0.17	-0.2	Mor22m	0.16	0.15	H5u	0.14	0.12	Eig07_AEA(ed)	-0.25	-0.25	ON0V	-0.24	-0.2	SM5_Dz(v)	0.32	0.39	Mor26u	0.24	0.23	SM2_B(v)	-0.28	-0.2	RDF030m	0.15	0.11	Chi_Dz(p)	0.15	0.19	SpMax_AEA(bo)	-0.24	-0.28	Mor21u
246	CIC4	-0.29	-0.25	SM5_B(s)	0.26	0.2	VE2_B(m)	0.16	0.18	SM4_D	-0.17	-0.2	Mor09e	-0.16	-0.1	ATS8s	-0.17	-0.19	H-047	-0.16	-0.15	H-046	0.14	0.17	SpDiam_EA(ri)	-0.25	-0.23	MATS2m	-0.23	-0.12	TDB06p	0.32	0.36	HATS1s	-0.24	-0.28	SpMax5_Bh(m)	-0.28	-0.21	RDF015i	0.15	0.2	HATS4p	0.15	0.14	Eig01_AEA(bo)	-0.24	-0.28	Mor05u
247	QYYp	-0.29	-0.17	SM2_H2	0.26	0.26	H0p	0.16	-0.06	SM6_D	-0.17	-0.2	ChiA_B(v)	-0.16	-0.14	Mor03s	0.17	0.24	H_Dt	-0.16	-0.11	R3i+	-0.14	-0.15	SpDiam_H2	-0.25	-0.22	VE1_Dz(v)	-0.23	-0.16	Wi_B(v)	0.32	0.34	SM12_EA(dm)	0.24	0.2	nC	-0.28	-0.27	ATS2e	0.15	0.2	ATS8v	-0.14	-0.17	SM08_EA(bo)	-0.24	-0.27	nBnz
248	H7u	-0.29	-0.19	SpDiam_AEA(bo)	0.26	0.25	WiA_Dz(p)	-0.16	-0.16	SM5_D	-0.17	-0.2	R7e+	0.16	0.11	VR1_G/D	-0.17	-0.24	Mor07s	-0.16	-0.15	Mor24m	-0.14	-0.05	SM6_Dz(m)	-0.25	-0.26	R5e	-0.23	-0.19	Ho_H2	0.32	0.36	SM02_AEA(dm)	-0.24	-0.22	SM2_H2	-0.28	-0.22	Eig10_AEA(dm)	-0.15	-0.2	ATS6m	-0.14	-0.12	piPC01	-0.24	-0.23	F02[O-O]
249	RDF065s	-0.29	-0.24	ATS7m	0.26	0.27	Eta_epsi_A	-0.16	-0.21	H8s	-0.17	-0.21	P2u	0.16	0.14	R8i	-0.17	-0.2	R4i	0.16	0.14	Eig10_EA(bo)	-0.14	-0.12	HGM	0.25	0.26	SpMaxA_H2	0.23	0.15	SM4_Dz(Z)	0.32	0.4	Eig08_EA	-0.24	-0.22	Chi_Dz(Z)	0.28	0.19	ATS6v	0.15	0.17	TDB07s	-0.14	-0.14	SM10_EA(bo)	-0.24	-0.27	MATS3v
250	LPRS	-0.29	-0.27	SM5_L	0.26	0.24	TDB01m	0.16	0	SpMaxA_B(p)	0.17	0.2	SpDiam_B(m)	0.16	0.19	Mor15u	0.17	0.17	LLS_01	0.16	0.12	Mor22v	0.14	0.14	SM3_B(v)	-0.25	-0.24	ATS3v	-0.23	-0.19	HyWi_G/D	0.32	0.4	DP02	0.24	0.34	piPC01	-0.28	-0.19	RDF015u	0.15	0.2	Dm	0.14	0.12	nHM	0.24	0.29	R3v+
251	Eig15_EA(ri)	0.29	0.3	SpMax3_Bh(i)	0.26	0.28	SpPos_B(e)	-0.16	-0.17	ATSC4e	-0.17	-0.26	BIC0	0.16	0.25	SpDiam_B(s)	-0.17	-0.17	GATS8p	-0.16	-0.17	Eig11_EA(ri)	-0.14	-0.09	SpMax7_Bh(p)	-0.25	-0.23	nC	-0.23	-0.19	ATS6s	0.32	0.37	SpMax4_Bh(e)	0.24	0.33	SpMax1_Bh(i)	-0.28	-0.28	Mor11e	-0.15	-0.12	SM14_AEA(ri)	-0.14	-0.07	SM04_AEA(bo)	-0.24	-0.26	SdO
252	Eta_C	-0.29	-0.24	SpMaxA_H2	-0.26	-0.29	TPSA(NO)	-0.16	-0.26	SpPosLog_Dz(p)	-0.17	-0.21	HTs	0.16	0.09	Mor19u	-0.17	-0.22	AVS_D/Dt	-0.16	-0.12	SpMax5_Bh(e)	0.14	0.14	Chi_B(m)	-0.25	-0.27	HyWi_D/Dt	-0.23	-0.13	SM4_Dz(m)	0.32	0.4	Mor02e	0.24	0.37	B02[C-O]	-0.28	-0.24	Mor14m	0.15	0.16	Eig04_EA(bo)	-0.14	-0.07	SM12_EA(bo)	-0.24	-0.27	ChiA_B(e)
253	ALOGP2	-0.29	-0.15	SM5_D	0.26	0.3	piPC01	-0.16	-0.15	SM3_D	-0.17	-0.2	SM6_B(i)	0.16	0.14	R8u	-0.17	-0.2	Mor29s	-0.16	-0.17	SM12_EA(ri)	0.14	0.08	HyWi_Dz(m)	-0.25	-0.26	HyWi_B(e)	-0.23	-0.15	SM5_Dz(Z)	0.32	0.4	SM5_Dz(p)	0.24	0.34	TDB02e	0.28	0.22	RDF015v	0.15	0.2	JGI6	-0.14	-0.17	EE_B(v)	-0.24	-0.24	H3e
254	RDF125e	-0.29	-0.25	HDcpx	0.26	0.28	SIC1	-0.16	-0.15	SM13_AEA(bo)	-0.17	-0.18	Mor29i	0.16	0.17	Mor28u	0.17	0.2	SpMin1_Bh(s)	0.16	0.18	ATS3v	0.14	0.14	HyWi_Dz(Z)	-0.25	-0.26	SpMax4_Bh(s)	-0.23	-0.18	SM5_Dz(m)	0.32	0.4	Mor15u	-0.24	-0.26	Eig02_AEA(ri)	-0.28	-0.24	Mor19p	0.15	0.18	SpMax7_Bh(i)	-0.14	-0.16	SM14_EA(bo)	-0.24	-0.27	MATS1p
255	SpPosLog_D	-0.29	-0.27	SM02_EA	0.26	0.24	Mor10m	-0.16	-0.04	Eig05_EA	-0.17	-0.18	SM08_AEA(bo)	0.16	0.16	RTu	-0.17	-0.21	TDB09u	-0.15	-0.13	SM14_EA(ri)	0.14	0.08	CIC0	-0.25	-0.24	WiA_Dz(m)	-0.23	-0.18	SM13_AEA(bo)	0.32	0.32	SM10_EA(dm)	0.24	0.2	R5u	-0.28	-0.22	Mor29p	-0.15	-0.15	SpMin5_Bh(s)	-0.14	-0.2	nRCOOH	0.24	0.24	C%
256	B09[C-C]	-0.29	-0.3	SpMin1_Bh(p)	0.26	0.24	SpAD_B(p)	-0.16	-0.16	SpPosA_D	-0.17	-0.2	Mor29u	0.16	0.17	RDF015e	-0.17	-0.23	SpAD_D/Dt	-0.15	-0.1	SM10_EA(ri)	0.14	0.08	R8i	-0.25	-0.26	WiA_Dz(Z)	-0.23	-0.18	Eig05_EA	0.32	0.32	Ks	0.24	0.25	Eig05_AEA(ri)	-0.28	-0.22	H1v	0.15	0.16	GATS6p	-0.14	-0.13	SpMax4_Bh(v)	-0.24	-0.23	SpMaxA_Dz(i)
257	ATSC4s	-0.29	-0.22	VE2_B(p)	-0.26	-0.3	VE1_Dt	-0.16	-0.15	SpMAD_D	-0.17	-0.2	ALOGP	-0.16	-0.19	Mor14m	-0.17	-0.15	SpPos_D/Dt	-0.15	-0.1	HATS5i	0.14	0.07	VE1_X	-0.25	-0.26	SpMin7_Bh(m)	-0.23	-0.19	SpMin3_Bh(i)	0.32	0.36	P2s	-0.24	-0.23	SM03_EA	-0.28	-0.18	ATS4v	0.15	0.22	SpMax7_Bh(p)	-0.14	-0.15	Eig10_EA(bo)	0.24	0.22	Mor23u
258	Ho_Dz(v)	-0.29	-0.31	IC3	0.26	0.29	SM2_Dz(v)	-0.16	-0.16	Ho_D	-0.17	-0.19	HATS6s	0.16	0.1	B07[C-C]	-0.17	-0.2	GATS8s	-0.15	-0.16	SM11_AEA(dm)	0.14	0.07	SM3_Dz(p)	-0.25	-0.27	P_VSA_i_3	-0.23	-0.2	SM6_G	0.32	0.41	WiA_D/Dt	0.24	0.2	SpMin6_Bh(p)	-0.28	-0.24	QXXp	0.15	0.21	VE1_G/D	-0.14	-0.19	nCIR	-0.24	-0.28	Eig11_AEA(ri)
259	WiA_Dz(m)	-0.29	-0.28	Eig05_AEA(ed)	0.26	0.25	SpAD_B(e)	-0.16	-0.16	SpMaxA_D	-0.17	-0.2	GATS2m	-0.16	-0.18	RTv+	0.17	0.21	TDB09p	-0.15	-0.13	Eig02_EA(ed)	0.14	0.07	ATS2v	-0.25	-0.25	SM03_EA	-0.23	-0.12	SM3_Dz(v)	0.32	0.39	SP13	0.24	0.37	VE2_B(v)	0.28	0.21	HATS5p	0.15	0.17	RTv+	0.14	0.2	H_X	-0.24	-0.26	Mor31u
260	WiA_Dz(Z)	-0.29	-0.28	Eig03_AEA(ed)	0.26	0.22	GATS7e	-0.16	-0.16	ATS3s	-0.17	-0.2	CATS2D_01_LL	-0.16	-0.21	SpMAD_B(m)	0.17	0.22	TDB09e	-0.15	-0.13	Mor30e	0.14	0.07	Ho_Dz(p)	-0.25	-0.28	SM07_EA(ri)	-0.23	-0.14	MPC09	0.32	0.28	SpMin5_Bh(m)	0.24	0.32	Eig03_AEA(ri)	-0.28	-0.22	ATS4e	0.15	0.21	ATS5i	-0.14	-0.18	ATS1v	-0.24	-0.23	SpPosA_Dz(i)
261	Mor04s	-0.29	-0.29	R6v	0.26	0.25	SM5_Dz(p)	-0.16	-0.17	RDF070s	-0.17	-0.2	GATS1v	-0.16	-0.14	Chi_Dz(v)	0.17	0.24	CATS2D_03_DA	-0.15	-0.15	RDF010v	0.14	0.18	CATS2D_01_LL	-0.25	-0.23	Eig04_EA(ri)	-0.23	-0.16	RDF050v	0.32	0.39	Chi_Dz(Z)	-0.24	-0.37	SRW06	-0.28	-0.22	RDF045v	0.15	0.2	IC5	-0.14	-0.13	Xt	0.24	0.24	DP17
262	Ho_B(s)	-0.29	-0.31	SRW02	0.26	0.27	H_Dz(i)	-0.16	-0.16	RTp+	0.17	0.08	RDF010v	-0.15	-0.18	J_Dt	-0.17	-0.17	TDB06s	-0.15	-0.1	RDF010p	0.14	0.18	IVDM	-0.25	-0.25	IDM	-0.23	-0.16	SpAD_A	0.32	0.35	SM3_Dz(p)	0.24	0.33	SM3_D	-0.28	-0.21	Mor19v	0.15	0.18	Mor28e	0.14	0.14	RDF025v	-0.24	-0.26	SpMAD_Dz(i)
263	BAC	-0.29	-0.23	SM6_D	0.26	0.3	SM5_D	-0.16	-0.16	ATS6s	-0.17	-0.2	Mor07s	0.15	0.16	C-028	0.17	0.24	TDB04i	0.15	0.15	RDF040u	0.14	0.13	SM4_Dz(Z)	-0.25	-0.26	SpMin3_Bh(s)	-0.23	-0.18	SpPos_A	0.32	0.35	SpMax4_Bh(i)	0.24	0.33	ATS1i	-0.28	-0.24	RDF015p	0.15	0.2	SpMax4_Bh(p)	-0.14	-0.15	ChiA_H2	0.24	0.3	Mor17s
264	SAtot	-0.29	-0.28	MWC01	0.26	0.27	TDB09p	-0.16	-0.18	GATS7p	-0.17	-0.18	Mor28m	0.15	0.16	Mor02i	-0.17	-0.27	CATS2D_04_DL	0.15	0.1	SM08_EA(ri)	0.14	0.08	SM04_AEA(ed)	-0.25	-0.22	VE2_H2	0.23	0.14	SM6_Dz(Z)	0.32	0.4	TDB06i	0.24	0.27	VE2_Dt	0.28	0.25	Mor29s	-0.15	-0.17	Mor05s	0.14	0.19	SpAD_EA(ri)	-0.24	-0.27	Mor14i
265	Eig15_AEA(dm)	0.29	0.27	MPC01	0.26	0.27	SpMax4_Bh(s)	-0.16	-0.26	SpMin5_Bh(e)	-0.17	-0.15	SM07_AEA(bo)	0.15	0.15	Mi	-0.17	-0.19	TDB08r	-0.15	-0.1	GATS7v	0.14	0.13	SM4_Dz(m)	-0.25	-0.26	SpPosA_Dz(m)	-0.23	-0.17	SM3_Dz(p)	0.32	0.4	SM08_EA(dm)	0.24	0.2	SM06_AEA(bo)	-0.28	-0.19	Mor08u	0.15	0.15	SpMin6_Bh(e)	-0.14	-0.17	Mor25s	-0.24	-0.22	H3u
266	RDF115i	-0.29	-0.23	SpDiam_L	0.26	0.26	SpAbs_B(e)	-0.16	-0.16	R8m+	-0.17	-0.22	H4e	-0.15	-0.19	Mor08e	-0.17	-0.2	TDB09i	-0.15	-0.13	VE1_G/D	0.14	0.16	SM5_Dz(p)	-0.25	-0.27	SpPosA_Dz(Z)	-0.23	-0.17	VE2_B(i)	-0.32	-0.37	RBN	0.24	0.34	MWC01	-0.28	-0.22	SpMAD_B(s)	-0.15	-0.21	ATS5e	-0.14	-0.18	SpMax_AEA(ed)	-0.24	-0.28	Eta_betaP
267	RDF115u	-0.29	-0.23	ATS6s	0.26	0.29	SpPos_B(i)	-0.15	-0.16	WiA_H2	0.17	0.21	Ui	0.15	0.15	RDF025i	-0.17	-0.24	Ho_Dz(p)	-0.15	-0.11	Mor20p	-0.14	-0.13	Wi_B(i)	-0.25	-0.26	Wi_RG	-0.23	-0.21	SM4_G	0.32	0.41	TI2_L	0.24	0.33	MPC01	-0.28	-0.22	SpMin7_Bh(p)	0.15	0.18	WiA_Dz(p)	-0.14	-0.21	Eig01_AEA(ed)	-0.24	-0.28	WiA_Dz(e)
268	TDB10i	-0.29	-0.28	SpMin7_Bh(m)	0.26	0.28	Ho_B(e)	-0.15	-0.16	TDB06v	-0.17	-0.17	P2v	0.15	0.15	R2u	-0.17	-0.19	CATS2D_02_AL	-0.15	-0.12	B02[N-S]	-0.14	-0.15	MWC07	-0.25	-0.22	SM2_B(e)	-0.23	-0.14	SM6_Dz(m)	0.32	0.4	DP13	0.24	0.37	SRW02	-0.28	-0.22	SpMax8_Bh(m)	0.15	0.18	SM3_RG	-0.14	-0.21	SpMax_B(v)	-0.24	-0.26	SpMax1_Bh(p)
269	H7i	-0.29	-0.19	SM4_D	0.26	0.3	L/Bw	0.15	-0.01	TIC1	-0.17	-0.21	SM5_B(s)	0.15	0.15	RDF015u	-0.17	-0.22	SpMax1_Bh(p)	0.15	0.13	F02[N-S]	-0.14	-0.15	SpMin1_Bh(m)	-0.25	-0.21	SM5_B(i)	-0.23	-0.12	SpMaxA_Dt	0.32	0.29	HATS3p	-0.24	-0.27	VE2_B(i)	0.28	0.21	R2i	0.15	0.11	SpMin7_Bh(v)	-0.14	-0.16	VE2_Dz(i)	0.24	0.26	H6v
270	ATS8v	-0.29	-0.28	SM4_B(i)	0.26	0.22	SM2_D	-0.15	-0.16	RDF050p	-0.17	-0.2	E3p	-0.15	-0.14	F04[O-S]	0.17	0.14	ATS2s	-0.15	-0.16	H4e	0.14	0.15	MWC08	-0.25	-0.22	Eig05_EA(dm)	-0.23	-0.11	VR1_Dt	0.32	0.35	VE2_B(p)	-0.24	-0.3	GATS2m	0.28	0.09	SpMax6_Bh(m)	0.15	0.18	Eig04_AEA(bo)	-0.14	-0.08	Eig11_AEA(dm)	0.24	0.23	DP18
271	RDF115e	-0.29	-0.23	ATS4s	0.26	0.31	SM6_D	-0.15	-0.16	SM14_AEA(dm)	-0.17	-0.18	E3u	-0.15	-0.14	RDF015i	-0.17	-0.22	R5i	0.15	0.14	RDF010u	0.14	0.18	VE2_A	0.25	0.26	MPC06	-0.23	-0.15	Chi_X	0.32	0.34	SpMaxA_Dz(v)	0.24	0.37	R5i	-0.28	-0.21	SM06_AEA(ri)	-0.15	-0.19	RDF015u	-0.14	-0.2	SNar	-0.24	-0.25	DP16
272	VE3_D	-0.29	-0.27	Eig04_EA(ri)	0.26	0.24	I-100	0.15	0.08	Eig05_EA(ed)	-0.17	-0.18	Mor22i	-0.15	-0.2	Mor31p	-0.17	-0.2	DISPe	-0.15	-0.14	NsssCH	0.14	0.07	WiA_B(v)	0.25	0.27	SM5_RG	-0.23	-0.21	Ho_L	0.32	0.36	SpPosA_Dz(v)	0.24	0.37	ATS1e	-0.28	-0.24	Eig11_EA(ed)	-0.15	-0.19	B03[O-S]	0.14	0.17	VE2_Dz(e)	0.24	0.26	Mor18v
273	SpPosLog_B(s)	-0.29	-0.28	IVDM	0.26	0.28	B01[I-I]	0.15	0.08	Mor10u	0.17	0.19	HATS0s	0.15	0.17	RDF010u	-0.17	-0.22	R3v+	-0.15	-0.14	SpDiam_EA(ri)	0.14	0.1	Eta_betaS	-0.25	-0.25	R1v+	0.23	0.19	ATS4v	0.32	0.36	SpMAD_Dz(v)	0.24	0.37	HATS1v	0.28	0.15	SdssC	0.15	0.14	ATS4v	-0.14	-0.15	nC	-0.24	-0.26	Mor19v
274	R6p+	0.29	0.28	SM3_H2	0.26	0.24	F01[I-I]	0.15	0.08	ON1	-0.17	-0.2	Mor16i	-0.15	-0.17	SpMin3_Bh(s)	-0.17	-0.19	Eig08_AEA(bo)	-0.15	-0.16	JGI5	0.14	0.13	ATS1e	-0.25	-0.26	TDB08u	-0.23	-0.16	RDF050i	0.32	0.43	HATS7e	0.24	0.33	SpMax1_Bh(e)	-0.28	-0.27	SpMax5_Bh(i)	0.15	0.2	ATS3v	-0.14	-0.15	SM06_AEA(ed)	-0.24	-0.28	RDF045p
275	H5p	-0.29	-0.2	SpMin4_Bh(e)	0.26	0.27	SpAD_B(v)	-0.15	-0.16	EE_B(e)	-0.17	-0.17	P2p	0.15	0.15	Mor30v	0.17	0.17	ATSC7m	-0.15	-0.09	SpMAD_EA(ed)	0.14	0.03	ZM2	-0.25	-0.24	IDDM	-0.23	-0.16	nBO	0.32	0.34	SP01	0.24	0.34	VE2_Dz(i)	0.28	0.24	TDB02e	-0.15	-0.2	VE2_Dz(p)	0.14	0.14	VE2_Dz(v)	0.24	0.26	RDF090s
276	TDB09m	-0.29	-0.23	SM1_Dz(i)	0.26	0.25	SM4_D	-0.15	-0.16	ATSC8s	-0.17	-0.26	L3p	-0.15	-0.13	E1m	0.17	0.03	TDB09r	-0.15	-0.13	ATS3p	0.14	0.14	SRW10	-0.25	-0.22	VE2_L	0.23	0.16	SpPos_L	0.32	0.34	Mor02u	0.24	0.37	piPC06	-0.28	-0.23	HATS6i	0.15	0.17	SpDiam_AEA(bo)	-0.14	-0.14	ATS3p	-0.24	-0.23	Mor18i
277	H7s	-0.29	-0.21	Eig04_AEA(bo)	0.26	0.23	TDB09r	-0.15	-0.18	SpMaxA_B(m)	0.17	0.18	R3u	-0.15	-0.2	Mor31u	-0.17	-0.21	Ho_D/Dt	-0.15	-0.11	SpMAD_EA(dm)	-0.14	-0.11	VR1_D	-0.25	-0.26	SM3_B(e)	-0.23	-0.13	VR1_L	0.32	0.35	HATS8s	0.24	0.38	VE2_Dz(m)	0.28	0.24	ATS1e	0.15	0.2	Mor09e	-0.14	-0.16	X2A	0.24	0.28	Eig11_EA(ri)
278	Mor01e	-0.29	-0.23	Ho_B(s)	0.26	0.3	SpAD_B(i)	-0.15	-0.16	SpPosLog_D/Dt	-0.17	-0.19	PCD	0.15	0.16	RDF015v	-0.17	-0.22	ATS8s	-0.15	-0.11	RDF040i	0.14	0.13	SM2_Dz(m)	-0.25	-0.25	WiA_B(e)	0.23	0.17	RDF055m	0.32	0.24	SM06_EA(dm)	0.23	0.2	Eig03_AEA(ed)	-0.28	-0.21	ATSC5i	0.15	0.24	SpMax3_Bh(e)	-0.14	-0.18	SpAD_EA(dm)	0.24	0.13	nBM
279	RDF065e	-0.29	-0.23	VE1_L	0.26	0.29	SHP2	0.15	0.15	IC3	-0.17	-0.24	RTe+	0.15	0.13	Mor15e	0.17	0.16	H7m	-0.15	-0.09	ATSC2v	0.14	0.15	SM2_Dz(Z)	-0.25	-0.25	EE_RG	-0.23	-0.22	VR1_B(i)	0.32	0.35	WiA_H2	-0.23	-0.31	VE2_Dz(Z)	0.28	0.24	HyWi_G/D	0.15	0.21	AVS_RG	-0.14	-0.2	SM4_B(v)	-0.24	-0.23	SP17
280	Wi_G/D	-0.29	-0.21	SpMaxA_X	-0.26	-0.29	SpMax2_Bh(e)	-0.15	-0.08	Mor10e	0.17	0.19	SpMAD_B(e)	0.15	0.12	RDF015m	-0.17	-0.22	Dz	-0.15	-0.1	J_Dz(m)	-0.14	-0.17	VR1_Dt	-0.25	-0.26	F03[C-C]	-0.23	-0.21	VR1_B(e)	0.32	0.35	TDB03e	-0.23	-0.31	SM05_EA(ri)	-0.28	-0.21	ATSC5p	0.15	0.24	ATS5v	-0.14	-0.15	SM6_B(v)	-0.24	-0.23	Mor25s
281	ATSC6m	-0.29	-0.25	SpMin4_Bh(p)	0.26	0.27	R1m+	0.15	-0.02	ATSC6m	-0.17	-0.19	Eta_beta	0.15	0.14	Mor02u	-0.17	-0.27	RTs+	-0.15	-0.09	Mor20v	-0.14	-0.13	Ho_B(i)	-0.25	-0.26	Eig02_EA(ri)	-0.23	-0.17	VR1_B(s)	0.32	0.35	SpMin4_Bh(e)	0.23	0.31	EE_B(v)	-0.28	-0.2	TDB03e	-0.15	-0.18	HATS7e	-0.14	-0.16	SM5_B(v)	-0.24	-0.23	TDB09e
282	VAR	-0.29	-0.23	HyWi_D	0.26	0.3	SpPosA_B(e)	-0.15	-0.16	H8m	-0.17	-0.22	SM06_AEA(bo)	0.15	0.14	CATS2D_05_DD	0.17	0.11	TDB05i	0.15	0.18	SM2_RG	0.14	0.18	SM04_EA(bo)	-0.25	-0.19	SpMin4_Bh(s)	-0.23	-0.18	Eig05_EA(ri)	0.32	0.32	R4p+	-0.23	-0.31	SpMax_B(s)	-0.28	-0.11	G3v	-0.15	-0.18	WiA_B(v)	0.14	0.16	VE2_D	0.24	0.25	SP18
283	Ho_D/Dt	-0.29	-0.27	SM6_L	0.26	0.24	Eta_beta	-0.15	-0.17	R6v	-0.17	-0.16	Mor17m	0.15	0.14	HATS5p	0.17	0.16	Eig08_AEA(ri)	-0.15	-0.17	SpMin5_Bh(e)	0.14	0.14	TWC	-0.25	-0.21	SM3_D	-0.23	-0.16	SM3_G	0.32	0.41	IC3	0.23	0.33	SM03_AEA(ed)	-0.28	-0.21	SpMax7_Bh(s)	0.15	0.17	MPC05	-0.14	-0.09	Mor18v	0.24	0.21	Dp
284	SpMin8_Bh(s)	-0.29	-0.32	SM2_D	0.26	0.3	G2m	0.15	0.11	WiA_D	-0.17	-0.2	NNRS	0.15	0.12	Ho_RG	-0.17	-0.22	F02[C-S]	-0.15	-0.18	SPAM	-0.14	-0.14	R8u	-0.25	-0.26	SM09_EA(ri)	-0.23	-0.14	VR1_B(v)	0.32	0.35	H8e	0.23	0.41	AVS_RG	-0.28	-0.27	ATSC1v	0.15	0.22	Eig05_AEA(dm)	-0.14	-0.1	ZM1	-0.24	-0.26	Mor19u
285	SpAD_B(s)	-0.29	-0.31	TDB08r	0.26	0.31	SpAbs_B(i)	-0.15	-0.16	HATS4i	0.17	0.16	HATS1i	0.15	0.2	Mor19e	-0.17	-0.21	Wi_D/Dt	-0.15	-0.1	SM06_EA(ri)	0.14	0.08	VR1_Dz(v)	-0.25	-0.26	SpMax7_Bh(p)	-0.23	-0.16	VR1_H2	0.32	0.35	Mor03e	-0.23	-0.33	SpMaxA_X	0.28	0.21	ATS5e	0.15	0.24	B03[C-O]	-0.14	-0.19	X4sol	-0.24	-0.25	TDB09s
286	CATS2D_06_LL	-0.29	-0.22	HyWi_X	0.26	0.29	HATS1m	0.15	-0.1	HyWi_B(e)	-0.17	-0.18	P_VSA_LogP_5	0.15	0.22	B03[C-N]	0.17	0.2	ChiA_B(s)	0.15	0.14	R2s+	-0.14	-0.08	VR1_Dz(e)	-0.25	-0.26	BID	-0.23	-0.16	Eig06_AEA(ed)	0.32	0.31	RTe+	-0.23	-0.26	SpMax7_Bh(e)	-0.28	-0.21	SpMax8_Bh(e)	0.15	0.19	SpMax5_Bh(m)	-0.14	-0.13	SpMax4_Bh(p)	-0.24	-0.22	Mor12s
287	SP20	-0.29	-0.21	IDDE	0.26	0.27	Wi_B(e)	-0.15	-0.16	SpMax4_Bh(s)	-0.17	-0.26	SpMAD_B(v)	0.15	0.12	Mor02e	-0.17	-0.27	S-107	-0.15	-0.16	SM05_AEA(dm)	-0.14	-0.08	Wi_H2	-0.25	-0.26	SM03_EA(bo)	-0.23	-0.12	VR1_B(m)	0.32	0.35	HGM	-0.23	-0.33	SM1_Dz(i)	-0.28	-0.08	SpMax8_Bh(i)	0.15	0.19	Eig08_EA(ri)	0.14	0.13	CATS2D_02_DA	0.24	0.24	ON1V
288	DP20	-0.29	-0.2	ATS8v	0.26	0.31	HTm	0.15	-0.18	Eig05_EA(ri)	-0.17	-0.17	CATS2D_03_AA	0.15	0.21	SpMAD_B(p)	0.17	0.16	RBF	-0.15	-0.11	Eig11_EA	-0.14	-0.08	SM08_AEA(bo)	-0.25	-0.21	SM5_L	-0.23	-0.14	VR1_A	0.32	0.35	Mor15e	-0.23	-0.24	HyWi_B(v)	-0.28	-0.2	RDF025v	0.15	0.19	ATS4e	-0.14	-0.19	SpAD_EA(bo)	-0.24	-0.25	R1u+
289	H4m	-0.29	-0.23	RDF050v	0.26	0.33	SM4_Dz(v)	-0.15	-0.16	SM4_B(e)	-0.17	-0.16	O-060	0.15	0.2	C-040	-0.17	-0.21	Eta_FL	-0.15	-0.12	MPC06	0.14	0.09	SpMax1_Bh(v)	-0.25	-0.17	SM4_RG	-0.23	-0.21	SM2_B(v)	0.32	0.32	SpMaxA_H2	-0.23	-0.31	VE2_B(e)	0.28	0.2	SIC0	-0.15	-0.19	Mor16p	0.14	0.19	Mor32v	0.24	0.21	nHM
290	Eig09_AEA(ed)	-0.29	-0.26	SpMin7_Bh(v)	0.26	0.29	Ho_B(i)	-0.15	-0.16	B03[C-S]	0.17	0.18	SpMAD_EA(ed)	0.15	0.19	B04[C-N]	0.17	0.17	B03[C-S]	-0.15	-0.14	SpMax6_Bh(p)	0.14	0.12	R8e	-0.25	-0.26	ATS8e	-0.23	-0.15	VR1_B(p)	0.32	0.35	SpMin4_Bh(i)	0.23	0.31	SM5_D	-0.28	-0.21	Mor27u	0.15	0.12	SM04_AEA(ri)	0.14	0.12	VE2_Dz(Z)	0.24	0.26	HATS4v
291	SM08_AEA(ri)	0.29	0.33	B04[C-O]	0.26	0.26	SM3_D	-0.15	-0.16	R8p	-0.17	-0.21	VE1_D/Dt	0.15	0.07	RCI	0.17	0.14	TIC1	-0.15	-0.11	ATS4p	0.14	0.13	VR1_Dz(i)	-0.25	-0.26	R5i	-0.23	-0.2	SNar	0.32	0.33	HATS7u	0.23	0.32	F03[C-C]	-0.28	-0.29	B05[C-C]	0.15	0.16	Eig09_EA(ed)	0.14	0.12	VE2_Dz(m)	0.24	0.26	SpMax1_Bh(s)
292	Eig13_EA(ed)	0.29	0.33	SPI	0.26	0.31	HyWi_D	-0.15	-0.16	P_VSA_MR_2	-0.17	-0.22	RDF010u	-0.15	-0.18	F03[C-O]	-0.17	-0.22	TDB08p	-0.15	-0.09	RDF010e	0.14	0.18	F04[C-C]	-0.25	-0.26	MATS2e	-0.23	-0.07	VR1_X	0.32	0.34	SM2_Dz(v)	0.23	0.33	piPC02	-0.28	-0.18	Eig10_EA(bo)	-0.15	-0.2	TDB08r	-0.14	-0.18	SssS	0.24	0.27	TDB04r
293	VE3_Dz(m)	-0.29	-0.27	Eig02_AEA(ed)	0.25	0.26	IDE	-0.15	-0.15	Mor10m	-0.17	-0.13	SM5_B(e)	0.15	0.14	AROM	0.17	0.14	ATS1s	-0.15	-0.12	GATS7p	0.13	0.14	nBO	-0.25	-0.25	SM6_RG	-0.23	-0.21	Chi_B(m)	0.32	0.38	Mor14e	0.23	0.31	SpMin5_Bh(e)	-0.28	-0.23	SpMax5_Bh(p)	0.15	0.2	F03[C-N]	0.14	0.19	Eig08_AEA(ed)	-0.24	-0.26	DP19
294	VE3_Dz(Z)	-0.29	-0.27	SM04_EA	0.25	0.24	SM6_Dz(v)	-0.15	-0.16	F06[C-O]	-0.17	-0.22	Uc	0.15	0.15	Mor12p	0.17	0.2	BLTF96	-0.15	-0.16	SpMax6_Bh(v)	0.13	0.12	SpPos_L	-0.25	-0.25	SM4_B(e)	-0.23	-0.12	SpMaxA_B(i)	-0.32	-0.39	H8i	0.23	0.41	SpMin3_Bh(s)	-0.28	-0.26	Eig12_AEA(bo)	-0.15	-0.12	WiA_B(i)	0.14	0.15	SpMin1_Bh(m)	-0.24	-0.27	WiA_Dz(i)
295	Se	-0.29	-0.27	Mor20i	0.25	0.29	HATS0p	0.15	0.04	Mor16m	0.17	0.15	E3i	-0.15	-0.14	VE3_G/D	-0.17	-0.22	ATSC5s	-0.15	-0.14	RDF010i	0.13	0.18	SpMin4_Bh(s)	-0.25	-0.22	SM4_L	-0.23	-0.14	SM2_G	0.32	0.41	SM3_RG	0.23	0.34	EE_B(s)	-0.28	-0.12	ATS5i	0.15	0.24	TDB06v	-0.14	-0.14	AVS_B(v)	-0.24	-0.23	TDB04v
296	TPSA(NO)	-0.29	-0.21	complexity from pubmed	0.25	0.3	HATS0m	0.15	-0.06	SM3_B(i)	-0.17	-0.17	PW4	0.15	0.13	DLS_02	-0.17	-0.18	BLTA96	-0.15	-0.17	SpMAD_L	0.13	0.04	VR1_Dz(m)	-0.25	-0.26	SpMin7_Bh(p)	-0.23	-0.19	Chi1_EA	0.32	0.33	H8u	0.23	0.41	SpMaxA_B(v)	0.28	0.21	Mor19s	0.15	0.17	WiA_B(e)	0.14	0.15	SM3_B(v)	-0.24	-0.23	SpMAD_B(p)
297	ATS7m	-0.29	-0.24	SM02_AEA(bo)	0.25	0.23	HyWi_Dz(v)	-0.15	-0.16	TDB06r	-0.17	-0.17	R4e	-0.15	-0.18	Eta_epsi_A	0.16	0.13	MLOGP	0.15	0.17	Wi_RG	0.13	0.18	VR1_Dz(Z)	-0.25	-0.26	DISPi	0.23	0.14	Chi1_AEA(ed)	0.32	0.33	SM04_EA(dm)	0.23	0.2	WiA_B(p)	0.28	0.22	Mor26s	0.15	0.13	VE2_RG	0.14	0.15	SpPosA_A	-0.24	-0.22	Mor31e
298	MPC10	-0.29	-0.28	SM02_AEA(ed)	0.25	0.24	TDB09s	-0.15	-0.17	SM5_B(e)	-0.17	-0.15	Di	-0.15	-0.15	MATS1v	0.16	0.22	BLTD48	-0.15	-0.17	RDF010m	0.13	0.17	VR1_Dz(p)	-0.25	-0.26	SpMax3_Bh(e)	-0.23	-0.18	Chi1_AEA(bo)	0.32	0.33	EE_B(s)	0.23	0.18	VE2_Dz(p)	0.28	0.23	E3e	0.15	0.11	ATS3s	-0.14	-0.18	SpMin4_Bh(m)	-0.23	-0.2	Mor16i
299	SP19	-0.28	-0.2	Pol	0.25	0.28	VE2_B(p)	0.15	0.17	ATSC7s	-0.17	-0.23	Mor09i	-0.15	-0.09	Mor20i	-0.16	-0.17	Mor32s	-0.15	-0.18	SpPosA_B(e)	-0.13	-0.13	Chi_X	-0.25	-0.25	EE_X	-0.23	-0.16	Chi1_AEA(dm)	0.32	0.33	IC4	0.23	0.33	SM6_D	-0.28	-0.21	Mor26v	0.15	0.16	TDB06p	-0.14	-0.15	B02[C-S]	0.23	0.26	SP16
300	VE3_Dz(v)	-0.28	-0.27	SpMaxA_B(i)	-0.25	-0.29	SpDiam_Dz(p)	-0.15	-0.17	SM2_B(e)	-0.17	-0.17	Mor11u	0.15	0.16	Mor31e	-0.16	-0.2	SpAbs_Dz(v)	-0.15	-0.09	Mor05u	-0.13	-0.15	Wi_B(e)	-0.25	-0.26	SM11_EA(ri)	-0.23	-0.15	Chi1_AEA(ri)	0.32	0.33	SM4_Dz(v)	0.23	0.33	SpMax7_Bh(v)	-0.28	-0.21	P_VSA_s_2	0.15	0.21	Mor31s	-0.14	-0.18	SpMAD_A	-0.23	-0.22	Mor29u
301	VE3_Dz(e)	-0.28	-0.27	ATS4v	0.25	0.28	Eig03_AEA(dm)	-0.15	-0.19	Eta_betaS	-0.17	-0.19	T(O..O)	0.15	0.19	Mor12i	0.16	0.19	MDDD	-0.15	-0.1	RDF025i	0.13	0.17	Chi1_EA	-0.25	-0.24	RDF025i	-0.23	-0.22	Xu	0.32	0.38	J_D	0.23	0.2	MWC03	-0.28	-0.21	P_VSA_m_1	0.15	0.21	R7v+	-0.14	-0.18	SpAD_AEA(ri)	-0.23	-0.26	Mor26e
302	DELS	-0.28	-0.27	SM5_B(e)	0.25	0.22	HTs	-0.15	-0.24	MSD	-0.17	-0.19	MLOGP2	-0.15	-0.19	C-027	0.16	0.21	H_Dz(Z)	-0.15	-0.11	B06[C-C]	0.13	0.15	Chi1_AEA(ed)	-0.25	-0.24	SM6_L	-0.23	-0.14	F04[C-C]	0.32	0.37	GATS6v	0.23	0.26	SM02_EA(bo)	-0.28	-0.18	P_VSA_v_1	0.15	0.21	B03[N-O]	0.14	0.15	HyWi_B(v)	-0.23	-0.23	DP15
303	SpPosA_Dz(m)	-0.28	-0.27	ATS2i	0.25	0.28	WiA_H2	0.15	0.16	ChiA_D/Dt	0.17	0.2	Mor16u	-0.15	-0.15	Mor31i	-0.16	-0.2	HATS3m	-0.15	-0.13	F01[C-C]	0.13	0.15	Chi1_AEA(bo)	-0.25	-0.24	ON0	-0.23	-0.17	VR1_Dz(m)	0.32	0.33	Chi_Dz(m)	-0.23	-0.37	SM4_H2	-0.28	-0.21	P_VSA_e_1	0.15	0.21	SpMax3_Bh(i)	-0.14	-0.17	S-107	0.23	0.25	D/Dtr06
304	H4v	-0.28	-0.26	SpMin4_Bh(m)	0.25	0.27	CATS2D_02_AL	-0.15	-0.17	SM02_EA(dm)	-0.17	-0.16	R2s	0.15	0.16	AVS_B(v)	0.16	0.16	G3p	0.15	0.15	Mor32e	-0.13	-0.11	Chi1_AEA(dm)	-0.25	-0.24	SpMax3_Bh(i)	-0.23	-0.19	VR1_Dz(Z)	0.32	0.33	ATS7m	0.23	0.31	SM4_D	-0.28	-0.2	P_VSA_p_1	0.15	0.21	ATS3i	-0.14	-0.18	SM05_AEA(bo)	-0.23	-0.26	CIC3
305	DP19	-0.28	-0.2	SpMax5_Bh(m)	0.25	0.27	HyWi_D/Dt	-0.15	-0.15	TDB08r	-0.17	-0.2	Mor27v	-0.15	-0.13	RDF015p	-0.16	-0.21	Wi_Dz(p)	-0.15	-0.09	nR07	0.13	0.11	Chi1_AEA(ri)	-0.25	-0.24	SM13_EA(ri)	-0.23	-0.15	VR1_Dz(e)	0.32	0.33	Chi_D/Dt	-0.23	-0.2	SM07_AEA(bo)	-0.28	-0.19	TDB03r	-0.15	-0.15	IDDE	-0.14	-0.13	SpAD_EA	-0.23	-0.26	SM05_AEA(dm)
306	SpPosA_Dz(Z)	-0.28	-0.27	SpMaxA_B(e)	-0.25	-0.29	Wi_B(i)	-0.15	-0.16	Uindex	-0.17	-0.22	SM05_AEA(bo)	0.15	0.13	TDB03e	0.16	0.16	SpPosA_B(i)	-0.15	-0.14	D/Dtr07	0.13	0.11	VR1_L	-0.25	-0.26	R5u	-0.23	-0.19	VR1_D	0.32	0.33	VE2_B(v)	-0.23	-0.3	VE2_H2	0.28	0.19	Mor26p	0.15	0.16	SM3_Dz(v)	-0.14	-0.17	CID	-0.23	-0.23	Eig11_EA
307	Mor01i	-0.28	-0.22	Mor20e	0.25	0.28	HDcpx	-0.15	-0.15	Eig05_AEA(bo)	-0.17	-0.17	X0Av	-0.15	-0.17	NRS	0.16	0.16	SpPosLog_B(s)	-0.15	-0.1	H5e	0.13	0.12	SpMax7_Bh(i)	-0.25	-0.25	HATS8i	-0.23	-0.17	VR1_Dz(i)	0.32	0.33	HATS7i	0.23	0.32	SpMax4_Bh(m)	-0.28	-0.23	ATS6s	0.15	0.15	SsSH	0.14	0.16	EE_B(i)	-0.23	-0.22	Mor20v
308	VE3_X	-0.28	-0.26	SpMin3_Bh(v)	0.25	0.25	SpAD_AEA(dm)	-0.15	-0.15	Mp	0.17	0.07	CMBL	0.15	0.12	Mor16p	0.16	0.21	TDB07v	-0.15	-0.08	SpMax5_Bh(v)	0.13	0.12	VR1_B(s)	-0.25	-0.26	SM15_EA(ri)	-0.23	-0.15	SM13_AEA(dm)	0.32	0.3	Mor03i	-0.23	-0.33	HDcpx	-0.28	-0.22	TIC2	0.14	0.21	Mor17u	0.14	0.18	VE1_B(s)	-0.23	-0.25	SP19
309	VE3_Dz(i)	-0.28	-0.27	SpAbs_B(s)	0.25	0.28	SM3_Dz(p)	-0.15	-0.17	SpPosLog_B(s)	-0.17	-0.2	SpMAD_AEA(bo)	0.15	0.17	RDF025s	-0.16	-0.17	TDB09v	-0.15	-0.13	Mor11i	-0.13	-0.1	SpMin4_Bh(m)	-0.25	-0.23	SM14_AEA(ri)	-0.23	-0.14	Eig04_EA(ed)	0.32	0.3	SM6_Dz(v)	0.23	0.33	Eig05_AEA(bo)	-0.28	-0.2	VR3_G/D	0.14	0.22	HyWi_RG	-0.14	-0.2	SpAD_AEA(ed)	-0.23	-0.26	Mor29e
310	VE3_Dz(p)	-0.28	-0.27	SRW06	0.25	0.23	SpAD_EA(dm)	-0.15	-0.2	GATS1p	-0.17	-0.15	piPC04	0.15	0.14	J_G/D	-0.16	-0.26	ATSC8m	-0.15	-0.11	Mor05e	-0.13	-0.16	Ho_B(e)	-0.25	-0.26	Eig04_EA(bo)	-0.23	-0.14	VR1_Dz(v)	0.32	0.33	TDB03u	-0.23	-0.3	RDF025p	-0.28	-0.31	BIC0	-0.14	-0.2	SM02_AEA(dm)	0.14	0.12	SM07_AEA(ed)	-0.23	-0.28	SpMin3_Bh(p)
311	Wi_Dt	-0.28	-0.22	SpMax8_Bh(e)	0.25	0.28	VE3_Dz(m)	-0.15	-0.16	SpAbs_Dz(v)	-0.17	-0.22	SpMAD_B(i)	0.15	0.12	HTi	-0.16	-0.22	VAR	-0.15	-0.09	SpMax6_Bh(i)	0.13	0.13	piPC07	-0.25	-0.2	VE1_D	-0.23	-0.16	Wi_B(i)	0.32	0.34	R7i	0.23	0.35	HyWi_D	-0.28	-0.21	R3e+	-0.14	-0.17	Eig08_EA	0.14	0.12	SpMax_B(i)	-0.23	-0.26	TDB09i
312	ATSC3s	-0.28	-0.22	RDF025v	0.25	0.29	SM5_Dz(v)	-0.15	-0.16	Eig05_AEA(ri)	-0.17	-0.17	P_VSA_MR_1	-0.15	-0.17	Mor04p	-0.16	-0.21	Mor17m	-0.15	-0.07	HATS5u	0.13	0.06	VR1_B(i)	-0.25	-0.26	SM2_RG	-0.23	-0.21	SM5_G	0.32	0.41	SM02_EA(dm)	0.23	0.2	IVDM	-0.28	-0.21	VR3_G	0.14	0.22	R3e+	0.14	0.13	ATS2p	-0.23	-0.21	JGI9
313	RDF065u	-0.28	-0.22	Eig03_AEA(ri)	0.25	0.24	VE3_Dz(Z)	-0.15	-0.16	HVcpx	-0.17	-0.18	Mor09u	-0.15	-0.09	SpMin6_Bh(m)	-0.16	-0.19	R5u	0.15	0.14	Mor03v	-0.13	-0.1	VR1_B(e)	-0.25	-0.26	WiA_B(i)	0.23	0.16	VE3_Dz(Z)	0.32	0.37	R7e	0.23	0.35	SM06_EA	-0.27	-0.2	VR3_RG	0.14	0.22	GATS8i	-0.14	-0.14	SM2_B(v)	-0.23	-0.23	ChiA_B(s)
314	SP18	-0.28	-0.18	SpMax8_Bh(v)	0.25	0.28	SpPosLog_Dz(p)	-0.15	-0.16	Xu	-0.17	-0.19	ChiA_B(m)	-0.15	-0.17	R7u	-0.16	-0.16	SpAD_Dz(v)	-0.15	-0.08	SpMax_AEA(ri)	0.13	0.06	VR1_H2	-0.25	-0.25	HTi	-0.23	-0.2	VE3_Dz(m)	0.32	0.37	H8v	0.23	0.39	SpMax4_Bh(s)	-0.27	-0.21	RDF025p	0.14	0.2	SsCH3	-0.14	-0.16	SpMin5_Bh(e)	-0.23	-0.21	AVS_D/Dt
315	P_VSA_v_2	-0.28	-0.18	B02[C-O]	0.25	0.25	HVcpx	-0.15	-0.14	RDF020s	-0.17	-0.21	SM03_AEA(ri)	-0.15	-0.15	Mor05e	0.16	0.24	RDF020s	-0.15	-0.12	Eig01_AEA(ri)	0.13	0.06	VR1_A	-0.25	-0.25	nRNHR	0.23	0.13	VE3_Dz(v)	0.32	0.37	RGyr	0.23	0.37	SM07_EA(ri)	-0.27	-0.21	ATSC4p	0.14	0.22	VE2_B(e)	0.14	0.14	nCb-	-0.23	-0.24	TDB09u
316	P_VSA_p_2	-0.28	-0.18	SM4_H2	0.25	0.23	SCBO	-0.15	-0.15	HyWi_B(i)	-0.17	-0.18	Eig08_EA(ed)	-0.15	-0.15	RDF010i	-0.16	-0.2	Eta_betaS	-0.15	-0.1	TDB02s	-0.13	-0.17	VR1_X	-0.25	-0.25	N-067	0.23	0.13	VR1_Dz(p)	0.32	0.33	R7u	0.23	0.35	VE1_B(e)	-0.27	-0.24	RTs+	-0.14	-0.13	RDF020e	-0.14	-0.16	SpMax5_Bh(m)	-0.23	-0.21	SpMax_B(i)
317	X0	-0.28	-0.29	SM2_X	0.25	0.29	Ho_Dz(v)	-0.15	-0.17	ICR	-0.17	-0.17	AROM	0.15	0.11	R7i	-0.16	-0.15	SpDiam_Dz(v)	-0.15	-0.09	CMBL	-0.13	-0.12	VR1_B(v)	-0.25	-0.26	SM5_D	-0.23	-0.16	HATS8m	0.32	0.43	Mor21v	-0.23	-0.34	Eig03_EA(ri)	-0.27	-0.23	nH	0.14	0.21	Mor17e	0.14	0.17	SpDiam_B(p)	-0.23	-0.26	Mor25v
318	WiA_Dz(e)	-0.28	-0.26	JGI6	0.25	0.3	BIC1	-0.15	-0.15	LOC	-0.17	-0.14	Mor23u	0.15	0.2	HIC	-0.16	-0.2	SpMax_Dz(v)	-0.15	-0.08	SpMaxA_EA(dm)	-0.13	-0.1	SM5_B(v)	-0.25	-0.21	VE2_Dt	0.23	0.18	piPC08	0.32	0.3	IC5	0.23	0.3	MWC04	-0.27	-0.21	Eig10_AEA(ri)	-0.14	-0.18	S-106	0.14	0.16	SM4_B(i)	-0.23	-0.22	SpMax_B(s)
319	VE3_L	-0.28	-0.27	Dz	0.25	0.3	VE3_D	-0.15	-0.15	AECC	-0.17	-0.19	Mor22m	-0.15	-0.23	R7e	-0.16	-0.16	EE_Dz(v)	-0.15	-0.08	RDF030m	0.13	-0.02	Eig03_AEA(ri)	-0.25	-0.24	VE1_G	-0.23	-0.19	VE3_D	0.32	0.37	Mor10s	-0.23	-0.21	VE2_Dz(e)	0.27	0.24	H_G	0.14	0.22	NsSH	0.14	0.16	RDF025m	-0.23	-0.26	C-040
320	DP18	-0.28	-0.18	ATS3v	0.25	0.27	ATS7v	-0.15	-0.13	EE_B(i)	-0.17	-0.16	Mor13v	-0.15	-0.11	RDF025v	-0.16	-0.17	SpPos_Dz(v)	-0.15	-0.08	Mor27v	0.13	0.1	SM08_EA	-0.25	-0.21	HATS2e	0.23	0.14	R8i+	0.32	0.34	H8s	0.23	0.41	HyWi_RG	-0.27	-0.26	G3m	-0.14	-0.19	GATS8v	-0.14	-0.15	Eig02_EA(ri)	-0.23	-0.26	SpMAD_B(i)
321	Eig10_AEA(ed)	-0.28	-0.26	SM03_AEA(bo)	0.25	0.22	SM2_X	-0.15	-0.16	SpAD_Dz(v)	-0.17	-0.22	piPC03	0.15	0.14	RDF025p	-0.16	-0.18	H2s	-0.15	-0.08	Mor22p	0.13	0.13	Pol	-0.25	-0.26	HATS8u	-0.23	-0.17	VE2_L	-0.32	-0.36	F02[O-O]	0.23	0.26	B01[C-O]	-0.27	-0.24	O-057	-0.14	-0.19	VE2_B(i)	0.14	0.14	SpMin4_Bh(e)	-0.23	-0.2	Mor30v
322	WiA_Dz(i)	-0.28	-0.26	Eig02_EA(ri)	0.25	0.29	Xu	-0.15	-0.16	EE_X	-0.17	-0.19	Mor23i	0.15	0.2	ChiA_B(p)	-0.16	-0.19	SM08_AEA(dm)	0.14	0.11	SpMax5_Bh(p)	0.13	0.12	SpAD_EA(ed)	-0.25	-0.24	Mor16e	-0.23	-0.18	VE3_Dz(e)	0.32	0.37	SM5_Dz(v)	0.23	0.32	HyWi_Dt	-0.27	-0.23	Mor19e	0.14	0.19	SM5_Dz(v)	-0.14	-0.17	IC5	-0.23	-0.21	RDF025u
323	IAC	-0.28	-0.28	B03[C-O]	0.25	0.25	ChiA_Dz(v)	0.15	0.15	ATS6e	-0.17	-0.17	RDF010i	-0.15	-0.17	H-052	-0.16	-0.23	Eig14_EA	0.14	0.11	Mor08v	-0.13	-0.09	WiA_B(p)	0.25	0.28	SM6_D	-0.23	-0.16	JGI7	0.32	0.36	SpMax4_Bh(v)	0.23	0.3	SM2_D	-0.27	-0.2	B04[C-C]	0.14	0.18	CATS2D_08_NL	0.14	0.13	VE2_Dz(p)	0.23	0.26	SpMAD_B(v)
324	TIC0	-0.28	-0.28	ON0	0.25	0.31	R6s+	-0.15	-0.18	nHM	0.17	0.17	SpDiam_A	0.15	0.15	RTe	-0.16	-0.2	SM07_AEA(dm)	0.14	0.12	HATS1e	-0.13	-0.16	VR1_B(m)	-0.25	-0.25	Eig05_AEA(ed)	-0.23	-0.14	VE3_Dz(i)	0.32	0.37	SpMin5_Bh(v)	0.23	0.3	Mor02v	-0.27	-0.28	SpMax5_Bh(e)	0.14	0.2	CATS2D_09_NL	0.14	0.13	SM08_AEA(ed)	-0.23	-0.28	ChiA_B(i)
325	Mor01u	-0.28	-0.22	SpPos_B(s)	0.25	0.28	SpAbs_Dz(p)	-0.15	-0.17	RDF050e	-0.17	-0.2	EE_B(s)	0.15	0.14	R8s	-0.16	-0.21	Eig13_EA	0.14	0.12	CIC2	0.13	0.14	VR1_B(p)	-0.25	-0.25	TDB08e	-0.23	-0.15	Wi_B(e)	0.32	0.34	HyWi_Dz(v)	0.23	0.33	VE2_D	0.27	0.24	Mor19u	0.14	0.19	SM6_Dz(v)	-0.14	-0.17	HyWi_B(i)	-0.23	-0.23	RDF090m
326	SAacc	-0.28	-0.18	HATS7p	0.25	0.25	SM02_AEA(bo)	-0.15	-0.14	VE1_Dz(m)	-0.17	-0.18	SM5_B(i)	0.15	0.13	SpMin5_Bh(p)	-0.16	-0.17	G2s	0.14	0.04	SIC2	-0.13	-0.13	VE1_B(m)	-0.25	-0.26	VE2_A	0.23	0.15	SM2_B(e)	0.32	0.32	H6v	0.23	0.36	ATS4m	-0.27	-0.18	RDF030e	0.14	0.16	VE2_H2	0.14	0.14	SM2_B(i)	-0.23	-0.23	Mor31i
327	Dz	-0.28	-0.3	MWC03	0.25	0.24	EE_X	-0.15	-0.16	SM2_B(i)	-0.17	-0.17	R3s	0.15	0.06	Mor16i	-0.16	-0.14	R8p	-0.14	-0.09	SpMax6_Bh(e)	0.13	0.12	SpMax4_Bh(i)	-0.25	-0.26	SpMax4_Bh(p)	-0.23	-0.16	VE2_B(e)	-0.32	-0.37	SpMax5_Bh(i)	0.23	0.29	SpMax1_Bh(s)	-0.27	-0.12	VE3_G/D	0.14	0.22	SM06_AEA(ri)	0.14	0.11	SpAD_AEA(bo)	-0.23	-0.26	DP20
328	SpMaxA_Dz(m)	-0.28	-0.27	R7v+	0.25	0.31	SpPosLog_D/Dt	-0.15	-0.16	VE2_B(m)	0.17	0.2	SM14_EA(ed)	0.15	0.17	Mor28e	0.16	0.18	RDF020i	-0.14	-0.12	Eig09_EA(ri)	-0.13	-0.11	SpPos_B(i)	-0.25	-0.26	H4e	-0.23	-0.18	WiA_B(v)	-0.32	-0.38	B04[C-C]	0.23	0.28	SM09_EA(ri)	-0.27	-0.21	Ho_G	0.14	0.22	Eig11_EA(ed)	0.14	0.11	SpMax6_Bh(v)	-0.23	-0.21	L1m
329	SpMaxA_Dz(Z)	-0.28	-0.27	SpMax6_Bh(m)	0.25	0.26	VE3_Dz(i)	-0.15	-0.15	VE1_Dz(Z)	-0.17	-0.18	Mor29v	0.15	0.16	MATS7i	0.16	0.18	AVS_Dz(v)	-0.14	-0.08	Mor19m	0.13	0.15	VR1_D/Dt	-0.25	-0.26	RTi	-0.23	-0.2	Eig07_AEA(ed)	0.32	0.3	Mor04e	0.23	0.34	SM4_B(v)	-0.27	-0.18	Mor29v	-0.14	-0.14	SpMax_L	-0.14	-0.12	SpMin6_Bh(m)	-0.23	-0.19	Mor17p
330	TDB09v	-0.28	-0.25	SpMin7_Bh(p)	0.25	0.3	Chi_D	0.15	0.14	SpPos_Dz(v)	-0.17	-0.22	E1p	-0.15	-0.14	DISPi	0.16	0.19	Eig14_EA(ri)	0.14	0.12	RDF040e	0.13	0.13	SpMax4_Bh(v)	-0.25	-0.26	SM6_B(i)	-0.23	-0.11	R7i	0.32	0.33	WiA_RG	-0.23	-0.31	SRW08	-0.27	-0.22	RDF020u	0.14	0.17	VE2_G	0.14	0.2	Vindex	0.23	0.27	Mor19i
331	RDF090i	-0.28	-0.21	SM5_B(i)	0.25	0.21	VE3_Dz(e)	-0.15	-0.15	SpMax_Dz(v)	-0.17	-0.22	Mor26u	-0.15	-0.11	VE1_G	-0.16	-0.2	SpPosLog_D/Dt	-0.14	-0.08	Eig11_EA(dm)	-0.13	-0.1	Mor05p	0.25	0.24	MAXDN	-0.23	-0.09	H2e	0.32	0.3	H8p	0.23	0.4	SM3_RG	-0.27	-0.27	SpMax4_Bh(i)	0.14	0.21	SM4_Dz(v)	-0.14	-0.17	SM03_AEA(dm)	0.23	0.19	PW4
332	RDF090u	-0.28	-0.21	Wi_B(s)	0.25	0.28	SM4_X	-0.15	-0.16	Ho_X	-0.17	-0.2	SM12_EA(ed)	0.15	0.17	R3s+	0.16	-0.03	RDF020e	-0.14	-0.12	Mor09s	0.13	0.11	SpMin7_Bh(p)	-0.25	-0.25	VE1_A	-0.23	-0.18	SM2_B(i)	0.32	0.31	HyWi_G/D	0.23	0.34	VE2_Dz(v)	0.27	0.23	SpMax5_Bh(v)	0.14	0.19	G(O..S)	0.14	0.2	Eig09_EA	0.23	0.19	Mor29i
333	Ho_Dz(m)	-0.28	-0.29	SM06_EA(ri)	0.25	0.22	HyWi_X	-0.15	-0.16	EE_Dz(v)	-0.17	-0.22	Mor09s	-0.15	-0.12	SpMin6_Bh(p)	-0.16	-0.18	ATSC4s	-0.14	-0.14	SsssCH	0.13	0.07	AVS_H2	-0.25	-0.21	SM3_L	-0.23	-0.15	Ho_A	0.32	0.35	Mor02s	0.23	0.35	Eig02_AEA(ed)	-0.27	-0.23	R1p	0.14	0.18	SpMaxA_RG	0.14	0.16	SM5_B(i)	-0.23	-0.22	SpMAD_EA(ed)
334	Ho_Dz(Z)	-0.28	-0.29	VE1_Dz(m)	0.25	0.27	SpAD_D/Dt	-0.15	-0.16	SpMax1_Bh(m)	0.17	0.09	R3i	-0.15	-0.18	Mor31v	-0.16	-0.18	R7v	-0.14	-0.08	ATSC3p	0.13	0.11	MPC05	-0.25	-0.22	SM4_D	-0.23	-0.16	HATS8s	0.32	0.42	SM2_Dz(m)	0.22	0.32	SM3_Dt	-0.27	-0.23	R8m+	0.14	0.12	SM1_Dz(m)	0.14	0.14	CATS2D_03_NL	0.23	0.2	SP15
335	P_VSA_m_3	-0.28	-0.22	VE1_Dz(Z)	0.25	0.27	SpPos_D/Dt	-0.15	-0.16	TDB09i	-0.16	-0.18	H2s	0.14	0.09	CATS2D_06_AL	-0.16	-0.18	ATS8p	-0.14	-0.09	TDB05i	0.13	0.1	HDcpx	-0.25	-0.27	SM5_B(e)	-0.23	-0.11	HTe	0.32	0.39	SM2_Dz(Z)	0.22	0.32	VE1_D	-0.27	-0.2	RDF020i	0.14	0.17	EE_L	-0.14	-0.11	SM06_AEA(bo)	-0.23	-0.26	RDF100s
336	P_VSA_e_5	-0.28	-0.22	HATS3p	-0.25	-0.2	Chi0_EA	-0.15	-0.15	GATS1i	-0.16	-0.14	SM14_EA	0.14	0.17	TDB04v	0.16	0.18	SM6_X	-0.14	-0.1	SpMaxA_AEA(dm)	-0.13	-0.11	SpAbs_B(i)	-0.25	-0.25	SM03_AEA(bo)	-0.23	-0.13	Wi_H2	0.32	0.33	R7v+	0.22	0.35	SM11_EA(ri)	-0.27	-0.22	ATS3i	0.14	0.17	SM1_Dz(Z)	0.14	0.14	SM6_B(i)	-0.23	-0.22	O-058
337	ATSC6i	-0.28	-0.21	RDF015m	0.25	0.31	Chi0_AEA(ed)	-0.15	-0.15	MATS1v	0.16	0.14	nCconj	0.14	0.12	BLTF96	0.16	0.17	SpMaxA_EA(dm)	-0.14	-0.15	Eig09_AEA(dm)	-0.13	-0.11	ATS1i	-0.25	-0.25	B05[C-O]	-0.23	-0.12	SpAD_EA(ri)	0.32	0.32	SM3_Dz(v)	0.22	0.32	SM13_EA(ri)	-0.27	-0.22	RDF050i	0.14	0.23	HATS7u	-0.14	-0.16	SpMax6_Bh(p)	-0.23	-0.21	piPC05
338	X0sol	-0.28	-0.28	MWC04	0.25	0.23	Chi0_AEA(bo)	-0.15	-0.15	SpMax7_Bh(m)	-0.16	-0.16	SM10_EA(ed)	0.14	0.17	RDF015s	-0.16	-0.22	complexity from pubmed	-0.14	-0.13	P_VSA_v_3	-0.13	-0.12	Ho_L	-0.25	-0.26	HATS3v	0.23	0.08	Wi_B(p)	0.32	0.33	SpMin5_Bh(p)	0.22	0.3	VE2_A	0.27	0.2	H%	0.14	0.13	F03[N-O]	0.14	0.15	Eig09_EA(ri)	0.23	0.19	Eta_sh_y
339	SpPosLog_X	-0.28	-0.26	Psi_i_s	0.25	0.28	Chi0_AEA(dm)	-0.15	-0.15	HyWi_X	-0.16	-0.19	RTs+	0.14	0.08	BLTD48	0.16	0.17	Eig06_AEA(ri)	-0.14	-0.09	P_VSA_p_3	-0.13	-0.12	SpAD_EA(bo)	-0.25	-0.22	Ho_G	-0.23	-0.2	SCBO	0.32	0.29	TDB02e	-0.22	-0.32	SM15_EA(ri)	-0.27	-0.22	ATSC3v	0.14	0.2	P_VSA_e_3	0.14	0.2	VE2_Dt	0.23	0.24	Mor14u
340	SP17	-0.28	-0.16	Chi0_EA(dm)	0.25	0.27	Chi0_AEA(ri)	-0.15	-0.15	SpMax8_Bh(v)	-0.16	-0.16	SpMax_EA	0.14	0.18	MLOGP	-0.16	-0.16	SdssC	0.14	0.19	ATSC4p	0.13	0.11	SM1_B(s)	-0.25	-0.24	SM04_AEA(bo)	-0.23	-0.13	VR1_D/Dt	0.32	0.35	TDB02u	-0.22	-0.32	SM08_AEA(bo)	-0.27	-0.18	R8u+	0.14	0.2	P_VSA_i_4	0.14	0.2	SpMin4_Bh(i)	-0.23	-0.2	SP20
341	RDF090e	-0.28	-0.21	SM04_AEA(bo)	0.25	0.22	VE3_Dt	-0.15	-0.15	SpMin6_Bh(p)	-0.16	-0.15	SM09_AEA(bo)	0.14	0.18	BLTA96	0.16	0.17	F07[C-C]	-0.14	-0.12	Mor05v	-0.13	-0.14	SpAbs_B(e)	-0.25	-0.25	HyWi_D	-0.23	-0.16	SpMax5_Bh(m)	0.32	0.37	SP14	0.22	0.37	F02[C-C]	-0.27	-0.29	Eig11_AEA(dm)	-0.14	-0.2	SM2_Dz(v)	-0.14	-0.17	SpMax4_Bh(e)	-0.23	-0.21	SpMAD_B(e)
342	TDB03v	0.28	0.27	ATS5p	0.25	0.26	IDDM	-0.15	-0.14	SpDiam_Dz(v)	-0.16	-0.21	Eig01_EA	0.14	0.18	Mor05u	0.16	0.24	H_Dz(e)	-0.14	-0.09	R2e+	-0.13	-0.12	MWC10	-0.25	-0.21	SM6_D/Dt	-0.23	-0.11	SpMax4_Bh(v)	0.32	0.39	SM4_G/D	0.22	0.34	VE1_L	-0.27	-0.21	SpMax3_Bh(i)	0.14	0.18	Eig06_EA(dm)	-0.14	-0.06	SM3_B(i)	-0.23	-0.22	E3e
343	SM10_AEA(ri)	0.28	0.3	HyWi_D/Dt	0.25	0.28	VE1_L	-0.15	-0.15	SpMaxA_A	0.16	0.19	SM1_B(s)	0.14	0.12	RDF010e	-0.16	-0.2	CATS2D_03_LL	0.14	0.17	HIC	0.13	0.15	ATS8p	-0.25	-0.24	VE2_B(p)	0.23	0.14	HyWi_Dz(e)	0.32	0.38	H4e	0.22	0.34	SM04_AEA(ed)	-0.27	-0.2	SpMin6_Bh(e)	0.14	0.19	HATS1u	0.14	0.17	SpDiam_AEA(bo)	-0.23	-0.28	Mor19e
344	Eig15_EA(ed)	0.28	0.3	SpMin1_Bh(i)	0.25	0.24	Eig06_AEA(bo)	-0.15	-0.16	SpPosLog_Dz(v)	-0.16	-0.2	SM03_EA(ed)	0.14	0.16	SpAbs_RG	-0.16	-0.21	SpPosLog_Dz(p)	-0.14	-0.08	P_VSA_e_2	-0.13	-0.12	MWC09	-0.24	-0.21	MPC02	-0.23	-0.14	TDB06m	0.32	0.38	C-040	0.22	0.23	VE1_Dz(v)	-0.27	-0.19	P_VSA_LogP_4	-0.14	-0.17	HyWi_Dz(v)	-0.14	-0.17	SM1_Dz(Z)	0.23	0.18	piPC03
345	DP17	-0.28	-0.16	ITH	0.25	0.3	VE1_Dz(v)	-0.15	-0.14	P_VSA_MR_8	0.16	0.17	MATS2v	0.14	0.13	SpAD_RG	-0.16	-0.21	G3m	0.14	0.1	Mor05i	-0.13	-0.15	HyWi_X	-0.24	-0.26	SM4_D/Dt	-0.23	-0.11	SpMaxA_B(e)	-0.32	-0.38	SM6_G/D	0.22	0.34	SM6_Dt	-0.27	-0.23	ATSC2v	0.14	0.21	SM3_Dz(m)	-0.14	-0.16	AVS_B(i)	-0.23	-0.22	TDB09r
346	Si	-0.28	-0.26	X1Mad	0.25	0.3	SM5_D/Dt	-0.15	-0.14	VE1_D	-0.16	-0.17	S3K	-0.14	-0.14	SpPos_RG	-0.16	-0.21	Eig13_EA(ri)	0.14	0.11	ATS5i	0.13	0.17	RDF025m	-0.24	-0.24	SM2_D/Dt	-0.23	-0.11	Eig06_AEA(bo)	0.32	0.32	SM2_RG	0.22	0.35	SM4_Dt	-0.27	-0.23	RDF025m	0.14	0.18	SM3_Dz(Z)	-0.14	-0.16	SM09_AEA(ed)	-0.23	-0.28	SpMax_B(e)
347	Wi_B(s)	-0.28	-0.29	TDB06m	0.25	0.29	SM2_D/Dt	-0.15	-0.14	AVS_Dz(v)	-0.16	-0.22	Mor23e	0.14	0.19	Mor19p	-0.16	-0.2	JGI6	-0.14	-0.13	Mor29m	-0.13	-0.17	VE1_H2	-0.24	-0.25	AVS_G/D	-0.23	-0.2	VE1_Dt	0.32	0.35	WiA_Dz(v)	0.22	0.37	SM5_Dt	-0.27	-0.23	TDB02u	-0.14	-0.19	ATS7m	-0.14	-0.13	SM1_Dz(m)	0.23	0.18	DP14
348	Chi1_EA(bo)	-0.28	-0.29	SpMin1_Bh(e)	0.25	0.23	SpAD_Dz(p)	-0.15	-0.17	ATSC8m	-0.16	-0.23	nCsp3	-0.14	-0.15	RDF050s	-0.16	-0.2	Eig06_AEA(bo)	-0.14	-0.09	Mor20m	-0.13	-0.14	Ho_B(v)	-0.24	-0.25	SM04_EA	-0.23	-0.14	VE3_B(p)	0.32	0.35	SM6_B(s)	0.22	0.18	VE2_B(p)	0.27	0.19	TIC1	0.14	0.2	Mor30s	0.14	0.15	Mor08p	0.23	0.23	TDB10e
349	SpPosLog_B(e)	-0.28	-0.26	SpMaxA_L	-0.25	-0.28	Chi0_EA(ed)	-0.15	-0.15	SM6_B(e)	-0.16	-0.13	SM08_EA(ed)	0.14	0.17	RDF010m	-0.16	-0.2	Eig14_AEA(dm)	0.14	0.11	SM04_EA(ri)	0.13	0.08	Chi_B(p)	-0.24	-0.27	VE1_X	-0.23	-0.18	SM4_X	0.32	0.38	SM4_Dz(m)	0.22	0.32	SpMax_RG	-0.27	-0.26	RDF050u	0.14	0.23	SpDiam_L	-0.14	-0.13	Mor05p	0.23	0.25	Chi_Dz(Z)
350	VE3_Dt	-0.28	-0.27	ATS3e	0.25	0.27	IDM	-0.15	-0.15	TDB07m	-0.16	-0.2	piPC02	0.14	0.12	SpMin5_Bh(v)	-0.16	-0.18	GATS7e	-0.14	-0.1	Eig02_AEA(ed)	0.13	0.07	SpAD_H2	-0.24	-0.26	SM3_D/Dt	-0.23	-0.11	HyWi_Dz(i)	0.32	0.38	SM4_Dz(Z)	0.22	0.32	SM2_Dt	-0.27	-0.23	Eig11_AEA(ri)	-0.14	-0.18	SpMax8_Bh(v)	-0.14	-0.14	Pol	-0.23	-0.27	SM6_B(p)
351	SpPosLog_B(i)	-0.28	-0.26	Ho_Dz(v)	0.25	0.32	VE2_L	0.15	0.15	BID	-0.16	-0.17	RDF030i	-0.14	-0.15	SM6_B(m)	0.16	0.21	Gm	0.14	0.11	ATS4v	0.13	0.13	VE2_X	0.24	0.24	SpMAD_Dz(p)	-0.23	-0.14	ATS3v	0.32	0.36	CIC0	0.22	0.33	SpMaxA_B(e)	0.27	0.21	SM3_G/D	0.14	0.21	Eig11_AEA(bo)	0.14	0.15	B03[C-S]	0.23	0.25	SM05_AEA(ri)
352	RDF125p	-0.28	-0.25	SpMin4_Bh(v)	0.25	0.26	SM3_Dz(v)	-0.15	-0.16	SM4_B(i)	-0.16	-0.15	SM6_B(s)	0.14	0.15	H4v	-0.16	-0.26	TDB10i	-0.14	-0.12	Eig03_AEA(ed)	0.13	0.07	SpPos_H2	-0.24	-0.26	HATS2u	0.23	0.14	R8u+	0.32	0.34	Eig08_EA(dm)	-0.22	-0.17	Ho_Dz(p)	-0.27	-0.21	Eig09_AEA(ri)	-0.14	-0.16	WiA_RG	0.14	0.16	CATS2D_02_LL	-0.23	-0.26	Eig10_EA(ed)
353	HTs	-0.28	-0.28	ATS6e	0.25	0.28	BID	-0.15	-0.15	Mor20i	-0.16	-0.17	Mor09p	-0.14	-0.09	SpMax_B(p)	0.16	0.18	Mor09m	0.14	0.06	CATS2D_02_DL	0.13	0.08	Psi_e_1	-0.24	-0.26	SM5_D/Dt	-0.23	-0.11	piPC07	0.32	0.31	Mor17s	-0.22	-0.25	SM3_Dz(e)	-0.27	-0.21	SM6_G/D	0.14	0.21	RDF015v	-0.14	-0.2	WiA_B(s)	0.23	0.22	SpMin3_Bh(v)
354	RDF065i	-0.28	-0.22	Eig03_EA(ri)	0.25	0.24	IVDM	-0.15	-0.15	Ho_Dz(m)	-0.16	-0.19	Mor29p	0.14	0.17	SpMin6_Bh(v)	-0.16	-0.18	IDET	-0.14	-0.08	SpMax7_Bh(s)	0.13	0.1	SpMAD_EA(ri)	-0.24	-0.17	EE_A	-0.23	-0.16	SpAD_B(m)	0.32	0.33	SpMax5_Bh(e)	0.22	0.28	Mor02s	-0.27	-0.17	SM2_G/D	0.14	0.21	SpMax4_Bh(m)	-0.14	-0.15	SM06_AEA(ri)	0.23	0.22	Ds
355	SpMAD_Dz(m)	-0.28	-0.27	SM3_Dz(e)	0.25	0.29	TDB07r	-0.15	-0.13	Ho_Dz(Z)	-0.16	-0.19	SM12_EA	0.14	0.17	P_VSA_s_2	-0.16	-0.23	SM07_EA(dm)	-0.14	-0.18	SpMax_L	0.13	0.07	SCBO	-0.24	-0.23	HTe	-0.23	-0.19	Chi0_EA	0.32	0.37	HyWi_RG	0.22	0.34	SM3_B(v)	-0.27	-0.2	SM5_G/D	0.14	0.21	MATS1p	0.13	0.17	Eig11_EA(ed)	0.23	0.22	RDF090v
356	SpMAD_Dz(Z)	-0.28	-0.27	VE1_Dz(e)	0.25	0.28	VE2_Dz(v)	0.15	0.16	P_VSA_i_1	0.16	0.16	SM06_EA(ed)	0.14	0.17	H3v	-0.16	-0.23	SM09_EA(dm)	-0.14	-0.18	HATS3m	-0.13	-0.15	Ho_Dt	-0.24	-0.24	SpPosLog_RG	-0.23	-0.2	Chi0_AEA(ed)	0.32	0.37	R1e+	-0.22	-0.26	SpMax1_Bh(v)	-0.27	-0.25	SM4_G/D	0.14	0.21	WiA_B(s)	0.13	0.13	SpMax7_Bh(m)	-0.23	-0.19	SM1_Dz(p)
357	TDB10s	-0.28	-0.28	Eta_betaS	0.25	0.28	X0	-0.15	-0.16	VE1_L	-0.16	-0.18	SM05_EA	0.14	0.16	P_VSA_m_1	-0.16	-0.23	TDB10u	-0.14	-0.12	B04[O-S]	-0.13	-0.14	SpPos_B(e)	-0.24	-0.26	SM2_D	-0.23	-0.16	Chi0_AEA(bo)	0.32	0.37	MATS1v	-0.22	-0.23	TPC	-0.27	-0.23	R8i+	0.14	0.2	T(O..S)	0.13	0.2	P_VSA_i_2	-0.23	-0.22	P_VSA_i_3
358	SIC3	0.28	0.25	SpMax4_Bh(p)	0.25	0.28	RDF050s	-0.15	-0.18	HATS7p	-0.16	-0.15	RDF010e	-0.14	-0.17	P_VSA_v_1	-0.16	-0.23	SM11_EA(dm)	-0.14	-0.18	Eta_B	0.13	0.04	RDF015m	-0.24	-0.25	DBI	-0.23	-0.13	Chi0_AEA(dm)	0.32	0.37	SM6_Dz(m)	0.22	0.32	SpMAD_EA(dm)	0.27	0.12	SpAbs_G/D	0.14	0.22	SpMax3_Bh(v)	-0.13	-0.16	X3sol	-0.23	-0.23	TDB10i
359	SpPosLog_B(m)	-0.28	-0.26	SM02_EA(ed)	0.25	0.22	SM3_D/Dt	-0.15	-0.14	HATS7e	-0.16	-0.13	SM02_EA(bo)	0.14	0.12	P_VSA_e_1	-0.16	-0.23	SM13_EA(dm)	-0.14	-0.18	HyWi_G/D	0.12	0.15	Eig06_AEA(ri)	-0.24	-0.25	SM03_EA(ed)	-0.23	-0.12	Chi0_AEA(ri)	0.32	0.37	SM6_Dz(Z)	0.22	0.32	Mor07m	-0.27	-0.24	SpAD_G/D	0.14	0.22	VE2_A	0.13	0.13	SM10_AEA(ed)	-0.23	-0.28	R4v+
360	RDF140i	-0.28	-0.26	Mor20u	0.25	0.27	VE2_Dz(p)	0.15	0.15	R8v	-0.16	-0.21	SM04_AEA(bo)	0.14	0.12	P_VSA_p_1	-0.16	-0.23	SM15_EA(dm)	-0.14	-0.18	Mor27p	0.12	0.09	SpAbs_B(v)	-0.24	-0.25	SM3_Dz(e)	-0.23	-0.16	H2u	0.32	0.29	HATS7p	0.22	0.32	HyWi_X	-0.27	-0.21	SpPos_G/D	0.14	0.22	Mor21s	0.13	0.19	Psi_i_1	-0.23	-0.25	piPC06
361	SpPosLog_H2	-0.28	-0.25	VE2_G	-0.25	-0.29	ON1	-0.15	-0.16	SpPos_B(e)	-0.16	-0.19	TDB06s	0.14	0.06	Wi_RG	-0.16	-0.22	TDB05u	0.14	0.17	SpMax1_Bh(i)	0.12	0.14	SpMax_EA(ri)	-0.24	-0.22	EE_G/D	-0.23	-0.2	WiA_H2	-0.32	-0.38	Mor08s	0.22	0.21	SpMin1_Bh(s)	-0.27	-0.26	VE3_G	0.14	0.22	ATS4i	-0.13	-0.18	Mor18p	0.23	0.2	TDB10s
362	Eig15_EA(bo)	0.28	0.3	RDF015e	0.25	0.31	VE1_Dz(p)	-0.15	-0.14	SpMin7_Bh(m)	-0.16	-0.16	RDF025i	-0.14	-0.2	SpMaxA_Dz(p)	-0.16	-0.23	SM05_EA(dm)	-0.14	-0.18	SM03_AEA(dm)	-0.12	-0.1	Eig01_EA(ri)	-0.24	-0.22	SpMax_G/D	-0.23	-0.2	DP03	0.32	0.4	Ho_D/Dt	0.22	0.34	VE1_Dz(e)	-0.27	-0.19	SM3_G	0.14	0.2	SpMin7_Bh(p)	-0.13	-0.16	piPC08	-0.23	-0.22	RDF045v
363	SP16	-0.28	-0.16	SpMin1_Bh(v)	0.25	0.23	Ho_D	-0.15	-0.16	SpMin7_Bh(v)	-0.16	-0.17	SM03_EA	0.14	0.15	H6s	-0.16	-0.2	HATS5e	0.14	0.12	Eig09_EA	-0.12	-0.1	Wi_B(v)	-0.24	-0.25	X1Per	-0.23	-0.2	SpAD_L	0.32	0.34	SM2_G/D	0.22	0.34	ATS5m	-0.27	-0.16	ATS3p	0.14	0.19	C-028	0.13	0.15	SpMin5_Bh(i)	-0.23	-0.21	Mor23e
364	TDB05e	0.28	0.25	SM03_AEA(ed)	0.25	0.23	SpPosA_B(i)	-0.15	-0.15	ATSC7v	-0.16	-0.19	SM04_EA(ed)	0.14	0.16	TDB08s	-0.16	-0.22	Eig12_EA(bo)	0.14	0.11	Ho_RG	0.12	0.17	ATS3s	-0.24	-0.29	X2Av	0.22	0.13	X1	0.32	0.37	SM3_G/D	0.22	0.34	SpDiam_B(e)	-0.27	-0.2	TIC3	0.14	0.21	RDF025v	-0.13	-0.17	EE_B(e)	-0.23	-0.22	H1m
365	DP16	-0.28	-0.16	Eig02_AEA(ri)	0.25	0.29	ATS8e	-0.15	-0.14	WiA_G/D	0.16	0.09	RCI	0.14	0.09	ATS8p	-0.16	-0.2	Gu	0.14	0.14	HATS0e	-0.12	-0.13	SM04_EA(ed)	-0.24	-0.21	ATS2e	-0.22	-0.19	SpPos_Dt	0.32	0.33	SpMax4_Bh(p)	0.22	0.29	TDB03p	0.27	0.1	ATSC1i	0.14	0.22	SdssC	-0.13	-0.05	SpMax4_Bh(i)	-0.23	-0.21	TDB10u
366	nAT	-0.28	-0.25	B07[C-O]	0.25	0.26	SM4_D/Dt	-0.15	-0.14	ATSC8e	-0.16	-0.27	SM07_EA	0.14	0.17	SpMAD_Dz(p)	-0.16	-0.22	TDB09s	-0.14	-0.12	HATS1s	-0.12	-0.15	SpMax8_Bh(e)	-0.24	-0.25	HATS8e	-0.22	-0.16	SpAD_Dt	0.32	0.33	SM5_Dz(m)	0.22	0.32	SM04_EA(ed)	-0.27	-0.19	Mor26e	0.14	0.16	SpMax_RG	-0.13	-0.2	SM11_AEA(ed)	-0.23	-0.28	Eig07_EA(dm)
367	F05[C-C]	-0.28	-0.2	VE1_D	0.25	0.27	SM6_D/Dt	-0.15	-0.14	VE1_X	-0.16	-0.18	SsssCH	-0.14	-0.12	TDB09i	-0.15	-0.17	SsI	0.14	0.1	SM04_AEA(ri)	-0.12	-0.11	Ho_H2	-0.24	-0.26	SM05_AEA(bo)	-0.22	-0.13	SM1_B(p)	0.32	0.34	SM5_Dz(Z)	0.22	0.32	SpMaxA_B(p)	0.27	0.22	SpPosLog_RG	0.14	0.22	B02[C-O]	-0.13	-0.18	nRSR	0.23	0.24	Mor20p
368	RDF140u	-0.28	-0.26	RDF050e	0.25	0.34	F02[C-O]	-0.15	-0.22	Mor20e	-0.16	-0.18	SpMAD_AEA(ri)	0.14	0.17	SpMin7_Bh(p)	-0.15	-0.17	CATS2D_03_AL	-0.14	-0.11	Eig09_EA(ed)	-0.12	-0.11	Dz	-0.24	-0.27	F04[C-C]	-0.22	-0.19	HTu	0.32	0.39	SM5_G/D	0.22	0.34	Mor05e	0.27	0.27	Eig10_AEA(bo)	-0.14	-0.17	Eig10_AEA(bo)	0.13	0.15	SM07_AEA(bo)	-0.23	-0.27	H-047
369	SpMax8_Bh(s)	-0.28	-0.3	SM3_Dz(i)	0.25	0.29	SpPos_Dz(p)	-0.15	-0.17	HATS5u	0.16	0.17	ChiA_X	-0.14	-0.13	P_VSA_MR_2	-0.15	-0.19	CATS2D_02_LL	0.14	0.17	HATS2s	-0.12	-0.21	ATS3v	-0.24	-0.26	ATS2i	-0.22	-0.19	SP03	0.32	0.4	DP14	0.22	0.37	SM05_EA	-0.27	-0.17	RDF060i	0.14	0.23	SM4_RG	-0.13	-0.2	SM2_B(e)	-0.23	-0.22	RDF025e
370	Ho_Dz(i)	-0.28	-0.29	Ho_Dz(m)	0.25	0.32	ON0	-0.15	-0.16	HATS7m	-0.16	-0.2	HATS1u	0.14	0.2	SpPosA_Dz(p)	-0.15	-0.22	EE_D	-0.14	-0.08	Mor02v	0.12	0.18	SM05_AEA(ed)	-0.24	-0.22	EE_H2	-0.22	-0.15	SpMin3_Bh(e)	0.32	0.35	R3p+	-0.22	-0.26	Eig06_AEA(ed)	-0.27	-0.21	Mor19i	0.14	0.19	SM13_AEA(dm)	-0.13	-0.08	SM12_AEA(ed)	-0.23	-0.28	HATS3m
371	SpPosA_Dz(i)	-0.28	-0.25	Ho_Dz(Z)	0.25	0.32	SpMax_Dz(p)	-0.15	-0.17	complexity from pubmed	-0.16	-0.21	SM05_EA(ed)	0.14	0.17	ATS7v	-0.15	-0.17	Ho_Dz(v)	-0.14	-0.09	SpMax1_Bh(p)	0.12	0.08	nSK	-0.24	-0.26	SpMax6_Bh(m)	-0.22	-0.16	CMC-80	0.32	0.31	TDB03m	-0.22	-0.25	SpMaxA_B(i)	0.27	0.21	Psi_e_A	-0.14	-0.17	Eig04_EA(ed)	-0.13	-0.08	SM13_AEA(ed)	-0.22	-0.28	SpMax_D/Dt
372	SpMaxA_Dz(i)	-0.28	-0.25	VE2_X	-0.25	-0.25	Mor24m	-0.15	-0.09	SpMax5_Bh(s)	-0.16	-0.23	Mor16e	-0.14	-0.14	RDF040e	-0.15	-0.21	SpMax_D	-0.14	-0.08	SM2_G/D	0.12	0.15	Mor07m	-0.24	-0.23	VE3_G	-0.22	-0.2	SM3_Dz(e)	0.32	0.38	E2s	0.22	0.14	SM6_H2	-0.27	-0.21	Psi_i_A	-0.14	-0.17	VE2_B(v)	0.13	0.15	HGM	0.22	0.2	P_VSA_s_4
373	SpPosA_Dz(e)	-0.27	-0.25	SM04_AEA(dm)	-0.25	-0.22	Chi0_EA(ri)	-0.15	-0.15	VE1_Dz(p)	-0.16	-0.18	RDF010m	-0.14	-0.17	nCp	-0.15	-0.17	GATS8e	-0.14	-0.16	MATS7m	-0.12	-0.07	SpAD_B(e)	-0.24	-0.25	SpMax_AEA(ri)	-0.22	-0.14	SM4_G/D	0.32	0.4	HATS4v	-0.22	-0.24	SpDiam_AEA(bo)	-0.27	-0.21	ATS3e	0.14	0.18	SM6_L	-0.13	-0.11	HyWi_B(e)	-0.22	-0.23	Ram
374	VR3_D/Dt	-0.27	-0.25	Eig10_EA	-0.25	-0.22	SpMax2_Bh(i)	-0.15	-0.07	RDF060s	-0.16	-0.15	SM09_EA	0.14	0.17	F05[C-O]	-0.15	-0.21	S0K	-0.14	-0.09	SpPos_RG	0.12	0.17	SM6_B(v)	-0.24	-0.2	Eig01_AEA(ri)	-0.22	-0.14	SpPos_B(v)	0.32	0.34	SM6_X	0.22	0.33	VE1_B(s)	-0.27	-0.23	RDF030u	0.14	0.16	SM04_EA	-0.13	-0.1	SpMax_B(e)	-0.22	-0.26	EE_D/Dt
375	SpMaxA_Dz(e)	-0.27	-0.25	CIC0	0.25	0.28	SpMaxA_B(v)	0.15	0.14	SM5_B(i)	-0.16	-0.14	C-002	-0.14	-0.2	MATS7p	0.15	0.17	SpPos_D	-0.14	-0.08	SpAbs_RG	0.12	0.17	SpMin4_Bh(p)	-0.24	-0.24	TDB03m	0.22	0.11	SM6_G/D	0.32	0.4	CIC1	0.22	0.27	SpMax_AEA(ri)	-0.27	-0.2	Mor27i	0.14	0.12	SpMin1_Bh(s)	-0.13	-0.17	SM14_AEA(ed)	-0.22	-0.28	EE_B(s)
376	Mor01v	-0.27	-0.22	SM11_AEA(bo)	0.25	0.24	EE_Dz(p)	-0.15	-0.17	DECC	-0.16	-0.18	RDF030u	-0.14	-0.14	VR3_RG	-0.15	-0.22	SpAD_D	-0.14	-0.08	SpAD_RG	0.12	0.17	H_Dz(i)	-0.24	-0.24	SM02_EA(ed)	-0.22	-0.13	Eig08_AEA(ed)	0.32	0.3	L1u	0.22	0.38	Eig01_AEA(ri)	-0.27	-0.2	Mor14i	0.14	0.16	SpMax_EA	-0.13	-0.11	Eig09_AEA(dm)	0.22	0.19	Ui
377	LLS_02	0.27	0.25	Eig03_EA	0.25	0.24	HATS1p	0.15	-0.01	IDDM	-0.16	-0.17	SM15_EA	0.14	0.18	VR3_G	-0.15	-0.22	ECC	-0.14	-0.08	BIC2	-0.12	-0.12	Eig03_EA(ri)	-0.24	-0.24	VE1_Dz(m)	-0.22	-0.15	Ho_G	0.32	0.41	L1i	0.22	0.38	SM11_AEA(bo)	-0.27	-0.21	QXXv	0.14	0.2	SM09_AEA(bo)	-0.13	-0.11	SM4_B(e)	-0.22	-0.22	H%
378	RDF115s	-0.27	-0.23	SM05_AEA(bo)	0.25	0.22	SpAD_X	-0.15	-0.16	HATS5i	0.16	0.17	X3Av	-0.14	-0.21	VR3_G/D	-0.15	-0.22	nI	0.14	0.1	SM4_G/D	0.12	0.15	SpAD_B(i)	-0.24	-0.24	VE1_Dz(Z)	-0.22	-0.15	SM2_Dz(e)	0.32	0.38	Mor04i	0.22	0.34	Eig03_EA	-0.27	-0.21	RDF060u	0.14	0.23	Eig01_EA	-0.13	-0.11	SM05_AEA(dm)	0.22	0.22	RDF090p
379	SpMAD_Dz(i)	-0.27	-0.25	HyWi_B(v)	0.25	0.25	Ho_X	-0.15	-0.16	GATS6i	-0.16	-0.16	SM11_EA	0.14	0.17	Mor27i	-0.15	-0.18	nX	0.14	0.1	Mor02p	0.12	0.18	SpAD_B(v)	-0.24	-0.24	SM02_EA	-0.22	-0.14	SpMax8_Bh(i)	0.32	0.36	SM3_Dz(m)	0.22	0.32	Chi_Dz(m)	0.27	0.19	R2e	0.14	0.1	SM5_Dz(Z)	-0.13	-0.16	Eig11_EA	0.22	0.22	VR2_G
380	EE_G	-0.27	-0.2	TPC	0.25	0.24	SpPos_X	-0.15	-0.16	Mor01s	-0.16	-0.2	SM13_EA	0.14	0.17	C-009	0.15	0.06	NsI	0.14	0.1	Mor31s	0.12	0.14	SM1_B(v)	-0.24	-0.25	SpMax8_Bh(s)	-0.22	-0.18	nSK	0.32	0.36	SM3_Dz(Z)	0.22	0.32	SpDiam_H2	-0.27	-0.22	O%	-0.14	-0.15	SM5_Dz(m)	-0.13	-0.16	SpMax6_Bh(i)	-0.22	-0.21	Chi_D
381	SpAbs_G	-0.27	-0.2	HyWi_Dt	0.25	0.25	SpPosLog_B(e)	-0.15	-0.16	TIC3	-0.16	-0.19	SM07_EA(ed)	0.14	0.17	HTu	-0.15	-0.21	SpDiam_D	-0.14	-0.08	HATS1u	-0.12	-0.15	SM3_D	-0.24	-0.25	SpDiam_RG	-0.22	-0.21	HyWi_RG	0.32	0.39	SpMax6_Bh(e)	0.22	0.27	Mor07p	-0.27	-0.25	ATSC2i	0.14	0.21	SM5_L	-0.13	-0.11	SM15_AEA(ed)	-0.22	-0.28	L1v
382	SpAD_G	-0.27	-0.2	Mor10i	-0.25	-0.3	GMTIV	-0.15	-0.2	VE2_D/Dt	0.16	0.15	SM15_EA(ed)	0.14	0.17	B08[C-S]	0.15	0.08	B06[O-O]	-0.14	-0.14	SpMAD_EA(ri)	0.12	0.1	Psi_e_0	-0.24	-0.27	VE1_Dz(e)	-0.22	-0.16	SM2_Dz(i)	0.32	0.38	TDB02i	-0.22	-0.3	VE1_B(i)	-0.27	-0.24	SpPosLog_G/D	0.14	0.22	ATS4p	-0.13	-0.14	SpMax6_Bh(e)	-0.22	-0.21	SpMax_A
383	SpPos_G	-0.27	-0.2	SM6_B(e)	0.25	0.2	AVS_B(s)	-0.15	-0.17	nCconj	-0.16	-0.16	SM10_EA	0.14	0.17	F08[C-S]	0.15	0.08	P_VSA_v_3	-0.14	-0.11	SM6_G/D	0.12	0.15	SM10_EA	-0.24	-0.2	CID	-0.22	-0.15	SM3_Dz(i)	0.32	0.38	ATS5v	0.22	0.28	SpDiam_A	-0.27	-0.23	Mor27p	0.14	0.12	BLTF96	0.13	0.16	SpMaxA_D/Dt	0.22	0.19	Mor25p
384	SpMax_G	-0.27	-0.2	SM2_B(v)	0.25	0.24	SM03_AEA(bo)	-0.15	-0.14	R7s+	-0.16	-0.2	SpMax_AEA(ed)	0.14	0.18	R8p	-0.15	-0.21	P_VSA_p_3	-0.14	-0.11	CATS2D_04_LL	0.12	0.16	RDF015e	-0.24	-0.25	SM02_AEA(bo)	-0.22	-0.13	SM5_Dz(e)	0.32	0.38	HyWi_Dz(m)	0.22	0.32	SM5_RG	-0.27	-0.26	TDB06e	0.14	0.14	EE_RG	-0.13	-0.21	HOMT	-0.22	-0.22	SP14
385	AVS_G	-0.27	-0.2	SpAD_L	0.25	0.28	SpAD_B(m)	-0.15	-0.15	SM3_Dz(i)	-0.16	-0.19	Eig01_AEA(ed)	0.14	0.18	Mor05p	0.15	0.17	AVS_D	-0.14	-0.08	TDB02e	-0.12	-0.15	Eig08_AEA(ed)	-0.24	-0.24	H-046	-0.22	-0.18	ATS2v	0.32	0.35	IDDE	0.22	0.27	Mor07v	-0.27	-0.23	C-043	0.14	0.08	RTi	-0.13	-0.19	Eig11_EA(ri)	0.22	0.22	MATS3i
386	VR3_Dt	-0.27	-0.25	SM3_Dt	0.25	0.24	CID	-0.15	-0.15	HATS4e	0.16	0.15	SM13_EA(ed)	0.14	0.17	ON0V	-0.15	-0.2	SM4_D/Dt	-0.14	-0.12	Qindex	0.12	0.03	VE3_B(p)	-0.24	-0.26	TIC3	-0.22	-0.18	SM4_Dz(e)	0.32	0.38	B01[C-S]	-0.22	-0.34	SM5_H2	-0.27	-0.21	SM5_G	0.14	0.2	BLTD48	0.13	0.16	P_VSA_m_2	-0.22	-0.21	Tm
387	SpDiam_G	-0.27	-0.19	ZM1Kup	0.25	0.27	VE3_Dz(p)	-0.15	-0.15	VE1_Dz(e)	-0.16	-0.17	SM11_EA(ed)	0.14	0.17	NdssC	-0.15	-0.19	Hy	-0.14	-0.12	R3e+	-0.12	-0.12	X3	-0.24	-0.23	HyWi_H2	-0.22	-0.15	H_X	0.32	0.31	HyWi_Dz(Z)	0.22	0.32	SM05_EA(ed)	-0.27	-0.18	HATS6e	0.14	0.16	SM5_RG	-0.13	-0.2	RDF025p	-0.22	-0.24	B08[C-O]
388	SpPosLog_B(v)	-0.27	-0.24	SM5_Dz(e)	0.25	0.29	SpMaxA_L	0.15	0.15	Eig06_AEA(dm)	-0.16	-0.17	SM09_EA(ed)	0.14	0.17	SpMin7_Bh(v)	-0.15	-0.17	SpMAD_Dz(v)	-0.14	-0.09	Eig05_EA(dm)	0.12	0.09	ATS7v	-0.24	-0.22	SM13_AEA(bo)	-0.22	-0.14	Chi_B(p)	0.32	0.38	SpMax6_Bh(i)	0.22	0.28	VE1_Dt	-0.27	-0.17	SpMin2_Bh(m)	0.14	0.16	MLOGP	-0.13	-0.16	SM08_AEA(bo)	-0.22	-0.27	VR2_RG
389	Vs	-0.27	-0.23	SM5_Dt	0.25	0.25	SpPosLog_B(i)	-0.15	-0.16	VE1_Dt	-0.16	-0.16	Mor03p	0.14	0.22	SpMAD_B(v)	0.15	0.15	F08[C-C]	-0.14	-0.14	GGI1	0.12	0.06	SpPos_B(v)	-0.24	-0.25	Eig05_EA	-0.22	-0.14	SpMin6_Bh(e)	0.32	0.36	HATS7v	0.22	0.33	SM5_Dz(e)	-0.27	-0.21	E3s	0.14	0.18	BLTA96	0.13	0.16	EE_B(p)	-0.22	-0.22	R1p
390	CIC2	-0.27	-0.23	Eig10_EA(ri)	-0.25	-0.22	nSK	-0.15	-0.15	HyWi_Dz(Z)	-0.16	-0.19	NssO	0.14	0.17	HyWi_G	-0.15	-0.2	H6m	-0.14	-0.07	ATS2i	0.12	0.17	complexity from pubmed	-0.24	-0.28	F02[C-C]	-0.22	-0.2	SM6_Dz(e)	0.32	0.38	Mor20i	0.22	0.33	SM08_EA	-0.27	-0.19	ATSC3i	0.14	0.2	RDF020i	-0.13	-0.15	HyWi_B(p)	-0.22	-0.22	SM4_D/Dt
391	VR3_D	-0.27	-0.25	SM6_Dt	0.25	0.25	Mor20e	-0.15	-0.13	HyWi_Dz(m)	-0.16	-0.19	RDF025u	-0.14	-0.2	RDF070s	-0.15	-0.22	G3e	0.14	0.14	Uc	-0.12	-0.09	SpAD_B(p)	-0.24	-0.24	SpPosLog_G/D	-0.22	-0.2	SM4_Dz(i)	0.32	0.38	L1p	0.22	0.38	SpDiam_B(i)	-0.27	-0.19	SpMin2_Bh(e)	0.14	0.17	SpMax8_Bh(e)	-0.13	-0.14	MPC08	-0.22	-0.22	SM1_Dz(i)
392	SpMAD_Dz(e)	-0.27	-0.25	R8v	0.25	0.32	TDB09v	-0.15	-0.18	IDM	-0.16	-0.17	E3e	-0.14	-0.13	H-049	0.15	0.15	Eig14_EA(bo)	0.14	0.11	H%	0.12	0.14	SpMin4_Bh(v)	-0.24	-0.23	H4i	-0.22	-0.17	EE_B(v)	0.32	0.3	HATS1v	-0.22	-0.3	MWC05	-0.27	-0.21	SM6_G	0.14	0.2	SpMax_AEA(ri)	-0.13	-0.11	Mor23v	0.22	0.18	Ho_D/Dt
393	VR3_B(s)	-0.27	-0.25	RDF050s	0.25	0.31	SpAbs_B(v)	-0.15	-0.15	SpMax2_Bh(s)	-0.16	-0.15	De	-0.14	-0.15	RDF040u	-0.15	-0.21	NdssC	-0.14	-0.11	Mor04u	0.12	0.14	S0K	-0.24	-0.27	MWC02	-0.22	-0.15	SM2_G/D	0.32	0.4	HIC	0.22	0.31	SpMax7_Bh(i)	-0.27	-0.22	Mor26u	0.14	0.16	Eig01_AEA(ri)	-0.13	-0.11	IDM	-0.22	-0.23	R3m
394	VR3_Dz(v)	-0.27	-0.26	VE1_Dz(i)	0.25	0.27	VE3_Dz(v)	-0.15	-0.15	SpPos_B(i)	-0.16	-0.18	SpMAD_EA	0.14	0.17	ATS7p	-0.15	-0.16	G(O..O)	-0.14	-0.11	ATS5e	0.12	0.16	Eig03_AEA(bo)	-0.24	-0.21	SpMaxA_Dz(p)	-0.22	-0.13	SM6_Dz(i)	0.32	0.38	SpMaxA_A	-0.22	-0.28	SM04_EA(bo)	-0.27	-0.17	SpMin8_Bh(m)	0.14	0.18	SpMin1_Bh(m)	-0.13	-0.16	RDF015s	-0.22	-0.25	MATS3p
395	RDF140e	-0.27	-0.25	TIC2	0.25	0.32	B04[C-O]	-0.15	-0.13	SM5_Dz(i)	-0.16	-0.19	piPC05	0.14	0.1	Mor27u	-0.15	-0.19	IC3	-0.14	-0.13	Mor11u	-0.12	-0.08	X0	-0.24	-0.27	SpPosA_Dz(p)	-0.22	-0.13	SM5_Dz(i)	0.32	0.38	ATS2i	0.22	0.32	SM05_EA(bo)	-0.27	-0.17	R7p+	0.14	0.18	TDB02u	0.13	0.17	JGI5	-0.22	-0.22	TDB09p
396	VR3_Dz(p)	-0.27	-0.26	SM4_Dt	0.25	0.25	SpMaxA_X	0.15	0.15	ATS8m	-0.16	-0.22	ATSC5e	0.14	0.11	R1p+	0.15	0.27	SM6_D/Dt	-0.14	-0.12	IC1	-0.12	-0.11	HyWi_Dz(v)	-0.24	-0.26	VE1_L	-0.22	-0.16	EE_H2	0.32	0.31	EE_RG	0.22	0.34	VE1_Dz(i)	-0.27	-0.19	H2v	0.14	0.21	SM4_L	-0.13	-0.11	BID	-0.22	-0.23	L1s
397	VR3_Dz(i)	-0.27	-0.25	SM2_Dt	0.24	0.25	R1p+	0.15	-0.02	VE1_Dz(i)	-0.16	-0.17	Mor27p	-0.14	-0.12	SpMin5_Bh(e)	-0.15	-0.15	R4e	0.14	0.12	PCR	-0.12	-0.11	SM6_Dz(v)	-0.24	-0.26	SM02_AEA(ed)	-0.22	-0.14	VE3_A	0.32	0.36	VE1_G	0.22	0.34	SpMax3_Bh(e)	-0.27	-0.26	SpMax2_Bh(v)	0.14	0.19	VE2_B(s)	0.13	0.14	SM2_B(p)	-0.22	-0.22	piPC07
398	VR3_Dz(e)	-0.27	-0.25	X2	0.24	0.27	AVS_Dz(p)	-0.15	-0.17	Ho_B(e)	-0.16	-0.18	P_VSA_s_2	-0.14	-0.17	SM2_G	-0.15	-0.2	SM2_D/Dt	-0.14	-0.11	ATSC1v	0.12	0.16	SM06_EA(bo)	-0.24	-0.19	SM6_B(e)	-0.22	-0.11	SM3_B(v)	0.32	0.31	Mor21p	-0.22	-0.33	ATS2v	-0.27	-0.24	SpPosA_B(s)	-0.14	-0.16	SpMin1_Bh(p)	-0.13	-0.16	Eig06_AEA(bo)	-0.22	-0.22	SM6_D/Dt
399	VR3_Dz(Z)	-0.27	-0.25	RDF025m	0.24	0.26	VE2_X	0.15	0.14	Ho_Dz(i)	-0.16	-0.18	Mor27e	-0.14	-0.06	SpMin7_Bh(m)	-0.15	-0.16	MATS8e	0.14	0.18	G2v	0.12	-0.05	VE2_B(m)	0.24	0.24	Ho_G/D	-0.22	-0.2	VE3_H2	0.31	0.36	SpMaxA_RG	-0.22	-0.31	VE3_G/D	-0.27	-0.26	Eig11_EA(ri)	-0.14	-0.19	SM2_RG	-0.13	-0.2	SpMAD_L	-0.22	-0.25	DP13
400	VR3_Dz(m)	-0.27	-0.25	SM4_X	0.24	0.29	GATS7s	-0.15	-0.16	HyWi_Dz(i)	-0.16	-0.18	piPC06	0.14	0.1	TDB07r	-0.15	-0.19	Eta_betaS_A	-0.14	-0.1	HTi	0.12	0.16	X1MulPer	-0.24	-0.25	SRW04	-0.22	-0.14	SpPosLog_Dt	0.31	0.36	SpMax4_Bh(m)	0.22	0.29	SpAD_EA(ri)	-0.26	-0.23	TDB02i	-0.14	-0.19	ATS2v	-0.13	-0.13	SM15_AEA(ri)	-0.22	-0.19	SM12_EA(bo)
401	VR3_L	-0.27	-0.25	SM11_AEA(dm)	0.24	0.26	MPC08	-0.15	-0.15	RTs	-0.16	-0.21	SM15_AEA(ed)	0.14	0.18	TDB09u	-0.15	-0.17	SM3_D/Dt	-0.14	-0.12	Eta_betaP_A	-0.12	-0.11	Ho_A	-0.24	-0.25	SM5_Dz(e)	-0.22	-0.16	Mor18v	-0.31	-0.26	SM4_RG	0.22	0.33	SM6_RG	-0.26	-0.26	HATSs	-0.14	-0.15	RDF050u	-0.13	-0.21	Eig05_EA(bo)	-0.22	-0.19	SM14_EA(bo)
402	VR3_B(v)	-0.27	-0.25	Eig02_EA(ed)	0.24	0.26	H3m	-0.15	-0.17	MDDD	-0.16	-0.2	P_VSA_m_1	-0.14	-0.17	AVS_B(e)	0.15	0.15	GATS7s	-0.14	-0.09	SpMin3_Bh(m)	0.12	0.15	SM3_Dz(v)	-0.24	-0.26	ATS4p	-0.22	-0.17	G1	0.31	0.33	B01[C-O]	0.22	0.3	SpMax_L	-0.26	-0.21	R2s+	-0.14	-0.15	R5i	-0.13	-0.15	SM5_B(e)	-0.22	-0.22	TDB10r
403	VR3_B(i)	-0.27	-0.25	SpDiam_H2	0.24	0.22	SM6_X	-0.15	-0.15	Mi	-0.16	-0.07	P_VSA_v_1	-0.14	-0.17	TDB08r	-0.15	-0.21	XMOD	-0.14	-0.1	nCs	0.12	0.15	Mor23p	0.24	0.16	VE1_Dz(i)	-0.22	-0.16	HyWi_B(p)	0.31	0.32	SpDiam_EA(dm)	0.22	0.23	SRW10	-0.26	-0.22	SM4_G	0.14	0.2	SM6_Dz(Z)	-0.13	-0.16	TPSA(Tot)	0.22	0.17	SM10_EA(bo)
404	VR3_B(e)	-0.27	-0.25	SM6_H2	0.24	0.22	VE3_D/Dt	-0.15	-0.14	ATS6i	-0.16	-0.17	P_VSA_e_1	-0.14	-0.17	SpMin1_Bh(m)	-0.15	-0.15	SM03_EA(dm)	-0.14	-0.18	Mor13i	0.12	0.1	X1Per	-0.24	-0.25	ATS6p	-0.22	-0.14	RDF015m	0.31	0.41	HATS3m	-0.22	-0.26	SpDiam_B(v)	-0.26	-0.19	SpMin2_Bh(s)	0.14	0.14	SM6_Dz(m)	-0.13	-0.16	SM3_B(e)	-0.22	-0.22	TDB09v
405	VR3_A	-0.27	-0.25	SM14_AEA(ri)	0.24	0.22	R8p	-0.15	-0.15	Mor30s	0.16	0.16	P_VSA_p_1	-0.14	-0.17	SaasC	0.15	0.2	SpMaxA_Dz(v)	-0.14	-0.09	SpMax_EA	0.12	0.05	ATS2e	-0.24	-0.25	RTe	-0.22	-0.19	ATS6e	0.31	0.36	R8p	0.22	0.36	SM6_Dz(e)	-0.26	-0.2	SM05_AEA(dm)	-0.14	-0.18	F03[O-S]	0.13	0.17	IDDM	-0.22	-0.23	SM14_EA(dm)
406	VR3_B(m)	-0.27	-0.25	Eig04_EA(bo)	0.24	0.22	X1	-0.15	-0.15	TDB09u	-0.16	-0.17	SM14_AEA(ed)	0.14	0.18	SM4_G	-0.15	-0.2	R6s	-0.14	-0.11	SM09_AEA(bo)	0.12	0.05	VE3_B(m)	-0.24	-0.27	SpPosLog_G	-0.22	-0.2	SpMaxA_B(v)	-0.31	-0.38	DP01	0.21	0.32	SM05_AEA(ed)	-0.26	-0.19	Eig11_EA	-0.14	-0.18	Eig10_AEA(ri)	0.13	0.14	Eig11_EA(bo)	0.22	0.21	SM08_EA(bo)
407	Ho_Dz(e)	-0.27	-0.28	SpMin3_Bh(i)	0.24	0.25	VE1_X	-0.15	-0.14	SpPosLog_D	-0.16	-0.19	SM13_AEA(ed)	0.14	0.17	Mor05i	0.15	0.24	SM5_D/Dt	-0.14	-0.12	Eig01_EA	0.12	0.05	Psi_i_1	-0.24	-0.25	VE1_Dz(p)	-0.22	-0.15	ATS1e	0.31	0.38	L1e	0.21	0.38	VE1_Dz(Z)	-0.26	-0.19	ATSC4m	0.13	0.18	TDB08p	-0.13	-0.18	IVDM	-0.22	-0.22	E2s
408	VR3_B(p)	-0.27	-0.25	SM5_Dz(i)	0.24	0.29	SpPosLog_Dz(v)	-0.14	-0.16	R1p+	0.16	0.07	J_G/D	-0.14	-0.14	Eta_beta_A	0.15	0.14	SpPosA_Dz(v)	-0.14	-0.09	SpMin5_Bh(i)	0.12	0.12	GATS7p	-0.24	-0.25	ITH	-0.22	-0.17	Ho_B(v)	0.31	0.34	TDB09r	0.21	0.33	VE1_Dz(m)	-0.26	-0.19	SpMax2_Bh(i)	0.13	0.19	P_VSA_m_1	-0.13	-0.2	VE2_X	0.22	0.21	SM5_D/Dt
409	VR3_H2	-0.27	-0.25	X0	0.24	0.3	Chi_Dz(p)	0.14	0.15	nSK	-0.16	-0.18	SM12_AEA(ed)	0.14	0.17	SpMAD_B(i)	0.15	0.15	ON0	-0.14	-0.09	RDF030s	0.12	0.07	SM5_D	-0.24	-0.25	X1MulPer	-0.22	-0.2	SpAbs_B(v)	0.31	0.33	B02[C-O]	0.21	0.3	SpMax3_Bh(i)	-0.26	-0.26	HyWi_G	0.13	0.19	P_VSA_v_1	-0.13	-0.2	SM6_B(e)	-0.22	-0.22	B07[C-C]
410	VR3_X	-0.27	-0.25	piPC01	0.24	0.23	Chi_H2	-0.14	-0.15	Ho_B(i)	-0.16	-0.18	CATS2D_02_AL	0.14	0.17	SM6_G	-0.15	-0.2	DISPm	-0.14	-0.15	SpMax1_Bh(v)	0.12	0.1	HATS8p	-0.24	-0.25	ATS6v	-0.22	-0.13	H_Dz(v)	0.31	0.31	SM2_Dz(i)	0.21	0.31	EE_RG	-0.26	-0.27	SpMin2_Bh(i)	0.13	0.17	P_VSA_e_1	-0.13	-0.2	VE2_L	0.22	0.22	SM1_Dz(v)
411	SM13_AEA(bo)	-0.27	-0.29	VE1_A	0.24	0.27	Eig07_AEA(ri)	-0.14	-0.14	TDB09e	-0.16	-0.17	SM11_AEA(ed)	0.14	0.17	WiA_Dz(p)	-0.15	-0.22	B07[C-C]	-0.14	-0.1	L3m	0.12	0.06	ATS1v	-0.24	-0.25	SpMaxA_B(v)	0.22	0.16	RDF040u	0.31	0.4	Mor04u	0.21	0.33	ATS2e	-0.26	-0.25	GATS1m	0.13	0.14	P_VSA_p_1	-0.13	-0.2	SM1_B(v)	-0.22	-0.22	SM12_EA(dm)
412	Eig05_EA	-0.27	-0.29	SM5_H2	0.24	0.22	Chi_B(p)	-0.14	-0.15	SpMin5_Bh(p)	-0.16	-0.17	HATS0e	0.14	0.17	R4i	-0.15	-0.17	CSI	-0.14	-0.08	Mor16i	0.12	0.14	SM4_Dz(v)	-0.24	-0.26	HATS4p	0.22	0.13	ZM1	0.31	0.31	SM2_Dz(e)	0.21	0.31	MWC06	-0.26	-0.21	Mor08e	0.13	0.14	R8m+	-0.13	-0.15	Eig02_AEA(ri)	-0.22	-0.26	L1p
413	nO	-0.27	-0.26	SRW08	0.24	0.22	AVS_B(m)	0.14	-0.11	ATSC7i	-0.16	-0.19	SM10_AEA(ed)	0.14	0.17	SdO	-0.15	-0.21	G3s	0.14	0.13	nR=Ct	0.12	0.12	Chi_B(v)	-0.24	-0.26	VE1_H2	-0.22	-0.18	G2	0.31	0.33	SpMax5_Bh(v)	0.21	0.27	SM07_EA	-0.26	-0.17	R3p	0.13	0.11	SpMaxA_B(v)	0.13	0.15	P_VSA_MR_8	0.22	0.3	F02[C-S]
414	VE3_A	-0.27	-0.27	SpMin1_Bh(m)	0.24	0.22	SpPosLog_D	-0.14	-0.16	ATSC6e	-0.16	-0.22	RTs	0.14	0.08	SM5_B(m)	0.15	0.19	TDB10e	-0.14	-0.12	C-017	0.12	0.12	SNar	-0.24	-0.24	VE2_RG	0.22	0.18	Chi_B(e)	0.31	0.37	VR1_RG	0.21	0.34	SM07_EA(ed)	-0.26	-0.18	SpMax3_Bh(e)	0.13	0.17	SpDiam_EA	-0.13	-0.12	SM12_AEA(ri)	-0.22	-0.24	Mor15p
415	Eig05_EA(ri)	-0.27	-0.29	Eta_epsi	0.24	0.32	SpPos_H2	-0.14	-0.15	Eta_L_A	0.16	0.11	SM09_AEA(ed)	0.14	0.17	nPyrazines	0.15	0.16	SpMax8_Bh(s)	-0.14	-0.08	R8i+	0.12	0.13	SpAD_A	-0.24	-0.25	DP01	-0.22	-0.18	Chi0_EA(ri)	0.31	0.37	BIC5	0.21	0.25	SM4_Dz(e)	-0.26	-0.2	SpMin5_Bh(s)	0.13	0.21	P_VSA_s_2	-0.13	-0.2	Eig02_EA(bo)	-0.22	-0.24	R3m+
416	SpPosLog_A	-0.27	-0.25	HATS7e	0.24	0.21	SpAD_H2	-0.14	-0.15	LPRS	-0.16	-0.19	SM08_AEA(ed)	0.14	0.16	B03[N-N]	0.15	0.16	SM4_X	-0.14	-0.1	SpDiam_EA(dm)	-0.12	-0.1	SpPos_A	-0.24	-0.25	H4u	-0.22	-0.17	Chi_B(v)	0.31	0.37	SpMaxA_B(v)	-0.21	-0.29	HyWi_Dz(e)	-0.26	-0.2	G3s	-0.13	-0.18	SpDiam_A	-0.13	-0.11	Mor23p	0.22	0.19	SM3_D/Dt
417	RDF010e	-0.27	-0.29	TDB08p	0.24	0.31	EE_A	-0.14	-0.14	SM2_Dz(Z)	-0.16	-0.19	SM07_AEA(ed)	0.14	0.16	F03[N-N]	0.15	0.16	Ho_X	-0.14	-0.08	Mor04e	0.12	0.13	VE3_B(v)	-0.24	-0.26	SM06_AEA(bo)	-0.22	-0.13	VE3_X	0.31	0.37	RCI	-0.21	-0.13	SM1_B(v)	-0.26	-0.21	GATS5i	0.13	0.12	SpDiam_AEA(ri)	-0.13	-0.12	Chi1_EA	-0.22	-0.25	Mor09i
418	RDF100i	-0.27	-0.24	B01[C-O]	0.24	0.24	SM2_B(v)	-0.14	-0.15	SM2_Dz(m)	-0.16	-0.19	TDB05s	0.14	0.17	Chi_Dz(e)	0.15	0.21	SpPosLog_Dz(v)	-0.14	-0.08	Eig03_EA(ri)	0.12	0.1	Psi_i_0	-0.24	-0.26	VE1_B(m)	-0.22	-0.17	SM2_L	0.31	0.32	SM4_Dz(i)	0.21	0.31	HyWi_D/Dt	-0.26	-0.15	TDB03u	-0.13	-0.16	SM06_EA	-0.13	-0.1	Chi1_AEA(ed)	-0.22	-0.25	P_VSA_MR_6
419	TDB05p	0.27	0.27	SM1_B(v)	0.24	0.27	LPRS	-0.14	-0.16	SM3_Dz(m)	-0.16	-0.19	PW3	0.14	0.16	Mor19v	-0.15	-0.19	MATS8m	0.14	0.17	Eta_B_A	0.12	0.03	Xu	-0.24	-0.26	SM2_L	-0.22	-0.15	RDCHI	0.31	0.37	Mor31p	0.21	0.3	SM09_EA(ed)	-0.26	-0.18	SpMax2_Bh(p)	0.13	0.19	Mor05v	0.13	0.16	Chi1_AEA(bo)	-0.22	-0.25	E1p
420	TDB09p	-0.27	-0.25	SpMin3_Bh(e)	0.24	0.24	Neoplastic-80	-0.14	-0.14	Wi_D/Dt	-0.16	-0.21	SssO	0.14	0.15	nH	-0.15	-0.22	SpPos_B(e)	-0.14	-0.09	nH	0.12	0.17	MPC08	-0.24	-0.24	SM6_Dz(e)	-0.22	-0.16	Chi_B(i)	0.31	0.37	VR1_G	0.21	0.34	SM5_B(v)	-0.26	-0.17	IC5	0.13	0.16	Eig10_EA(bo)	0.13	0.11	Chi1_AEA(dm)	-0.22	-0.25	RDF090e
421	GGI7	-0.27	-0.27	R8s+	0.24	0.34	ChiA_D	0.14	0.16	SM3_Dz(Z)	-0.16	-0.19	WiA_D/Dt	-0.14	-0.09	H3p	-0.15	-0.22	HATS0m	0.14	-0.2	HATS5e	0.12	0.04	SM12_EA	-0.24	-0.2	SM06_EA	-0.22	-0.13	Psi_e_0	0.31	0.37	ATS5m	0.21	0.25	SpMax_AEA(bo)	-0.26	-0.19	Mor31v	0.13	0.16	TDB02i	0.13	0.16	Chi1_AEA(ri)	-0.22	-0.25	Mor12e
422	RDF010i	-0.27	-0.28	SM6_Dz(e)	0.24	0.29	Chi1_EA(ed)	-0.14	-0.14	SM6_Dz(m)	-0.16	-0.19	Mor11e	0.14	0.15	P_VSA_i_3	-0.15	-0.23	CIC1	0.14	0.17	R5p+	-0.12	-0.14	RDSQ	-0.24	-0.26	HyWi_Dz(e)	-0.22	-0.16	Ho_B(i)	0.31	0.34	DECC	0.21	0.33	Eig01_AEA(bo)	-0.26	-0.19	nCq	0.13	0.11	RDF040p	-0.13	-0.18	VR1_Dz(e)	-0.22	-0.26	SM10_EA(dm)
423	SpMax8_Bh(e)	-0.27	-0.3	SpMax_H2	0.24	0.22	Ho_B(v)	-0.14	-0.15	SM5_Dz(m)	-0.16	-0.19	Mor20v	0.14	0.16	SM5_G	-0.15	-0.2	Wi_Dz(v)	-0.14	-0.08	X4v	0.12	0.04	SM2_Dz(v)	-0.24	-0.25	B02[O-S]	0.22	0.17	SpMax4_Bh(p)	0.31	0.38	H3e	0.21	0.34	SM4_RG	-0.26	-0.26	C-004	0.13	0.11	SM6_RG	-0.13	-0.2	nBO	-0.22	-0.25	RDF035i
424	VvdwZAZ	-0.27	-0.26	IC5	0.24	0.27	P_VSA_m_2	-0.14	-0.15	J_H2	-0.16	-0.21	R3e+	0.14	0.14	TDB09e	-0.15	-0.17	SM06_AEA(dm)	0.14	0.11	C-006	-0.12	-0.1	H_Dz(e)	-0.24	-0.25	ON1V	-0.22	-0.19	SM6_X	0.31	0.38	H3i	0.21	0.34	SM11_EA(ed)	-0.26	-0.18	VE2_G	-0.13	-0.21	SM4_Dz(m)	-0.13	-0.16	SpPos_L	-0.22	-0.25	Dv
425	RDF115p	-0.27	-0.24	SM06_EA	0.24	0.22	Mor07s	-0.14	-0.18	SM5_Dz(Z)	-0.16	-0.19	SM4_B(e)	0.14	0.12	Mor05v	0.15	0.15	Eig12_EA	0.14	0.11	HATS2e	-0.12	-0.14	SpPosLog_L	-0.24	-0.26	SpPos_G/D	-0.22	-0.2	SpAD_EA	0.31	0.31	SM4_X	0.21	0.32	SM13_EA(ed)	-0.26	-0.18	R7v+	0.13	0.17	SM4_Dz(Z)	-0.13	-0.16	VR1_Dz(i)	-0.22	-0.26	SpMin3_Bh(m)
426	SP15	-0.27	-0.16	SM06_AEA(bo)	0.24	0.22	HATS7s	-0.14	-0.13	SM6_Dz(Z)	-0.16	-0.19	Mor04p	-0.14	-0.16	CATS2D_03_DD	0.15	0.11	H_Dz(i)	-0.14	-0.08	SpMax7_Bh(e)	0.12	0.12	SM5_Dz(v)	-0.24	-0.26	SpAbs_G/D	-0.22	-0.2	SpAD_AEA(ri)	0.31	0.31	SM4_Dz(e)	0.21	0.31	RTi	-0.26	-0.24	GGI3	0.13	0.13	SpMax5_Bh(s)	-0.13	-0.13	VR1_Dz(m)	-0.22	-0.26	SM06_EA(bo)
427	RDF010m	-0.27	-0.29	Chi_Dz(v)	-0.24	-0.26	TDB08e	-0.14	-0.14	SM4_Dz(m)	-0.16	-0.19	nH	-0.14	-0.17	SM03_AEA(ri)	-0.15	-0.11	UNIP	-0.14	-0.08	HATS0u	-0.12	-0.13	X1	-0.24	-0.26	SpAD_G/D	-0.22	-0.2	Mor25i	0.31	0.2	NRS	-0.21	-0.14	SM15_EA(ed)	-0.26	-0.18	R4u+	-0.13	-0.18	SpMin1_Bh(v)	-0.13	-0.15	VR1_Dz(Z)	-0.22	-0.26	VR2_G/D
428	DP15	-0.27	-0.16	SM08_EA(ri)	0.24	0.21	ChiA_D/Dt	0.14	0.13	SpMin7_Bh(p)	-0.16	-0.16	SM06_AEA(ed)	0.14	0.16	Eig08_EA(ed)	-0.15	-0.11	B05[C-O]	-0.13	-0.07	Eig08_EA(ri)	-0.12	-0.1	SM6_D	-0.24	-0.25	SM03_AEA(ed)	-0.22	-0.13	SpPos_B(i)	0.31	0.34	SM6_Dz(i)	0.21	0.31	SM09_EA	-0.26	-0.17	J_G/D	0.13	0.14	SM02_EA(ed)	-0.13	-0.1	Chi_X	-0.22	-0.25	MATS1v
429	SpPosLog_L	-0.27	-0.25	MWC05	0.24	0.22	VE3_L	-0.14	-0.15	SM4_Dz(Z)	-0.16	-0.19	MWC10	0.14	0.13	HATS8s	-0.15	-0.23	ON1	-0.13	-0.09	SpMax4_Bh(i)	0.12	0.15	SM06_AEA(ed)	-0.24	-0.21	ATS8s	-0.22	-0.14	piPC01	0.31	0.29	PHI	0.21	0.3	IC5	-0.26	-0.25	RDF050e	0.13	0.22	ATS1v	-0.13	-0.13	SM04_AEA(ri)	0.22	0.2	SpMAD_AEA(dm)
430	RDF100u	-0.27	-0.24	SM13_AEA(dm)	0.24	0.23	Chi0_EA(dm)	-0.14	-0.16	SM6_Dz(i)	-0.16	-0.18	Mor18i	0.14	0.17	Mor16m	0.15	0.28	H_Dz(m)	-0.13	-0.11	SaasC	-0.12	-0.09	SpMax_AEA(bo)	-0.24	-0.2	HyWi_G/D	-0.22	-0.2	Psi_i_0	0.31	0.37	Mor03u	-0.21	-0.31	Eig03_AEA(bo)	-0.26	-0.19	GATS5p	0.13	0.11	TDB03u	0.13	0.14	Eig09_EA(ed)	0.22	0.2	Eig02_AEA(dm)
431	RDF125v	-0.27	-0.25	Eig04_EA(ed)	0.24	0.23	SPI	-0.14	-0.15	Chi_B(p)	-0.16	-0.18	Eig08_EA(bo)	-0.14	-0.15	SM3_G	-0.15	-0.2	Eig13_EA(bo)	0.13	0.12	B05[N-S]	0.12	0.08	Eig01_AEA(bo)	-0.24	-0.2	SpDiam_G/D	-0.22	-0.2	SpAbs_B(i)	0.31	0.33	VR1_G/D	0.21	0.34	HATS3v	0.26	0.11	R3m+	-0.13	-0.15	RTu	-0.13	-0.18	VR1_Dz(v)	-0.22	-0.26	RDF035u
432	ATSC4m	-0.27	-0.26	VE1_Dz(p)	0.24	0.27	Ho_H2	-0.14	-0.15	HyWi_Dz(e)	-0.16	-0.18	SM08_EA	0.14	0.16	Chi_Dz(i)	0.15	0.21	Eig10_AEA(bo)	-0.13	-0.14	F05[N-S]	0.12	0.08	HyWi_D	-0.24	-0.25	SM4_Dz(e)	-0.22	-0.16	CATS2D_06_AL	0.31	0.33	AVS_D/Dt	0.21	0.34	SM11_EA	-0.26	-0.17	SpMax4_Bh(p)	0.13	0.2	VE2_L	0.13	0.13	VR1_D	-0.22	-0.25	TDB10p
433	ATSC6v	-0.27	-0.2	Chi1_EA(dm)	0.24	0.28	VE3_X	-0.14	-0.15	SpAD_X	-0.16	-0.19	Mor09m	-0.14	-0.17	MATS7m	0.15	0.16	R3m	-0.13	-0.12	SM06_EA(dm)	-0.12	-0.1	RDF015i	-0.24	-0.24	HTu	-0.22	-0.19	SpAD_AEA(bo)	0.31	0.31	SpMAD_Dz(m)	0.21	0.37	VE1_Dz(p)	-0.26	-0.19	SpMax5_Bh(m)	0.13	0.19	SpMaxA_B(i)	0.13	0.14	VR1_Dz(p)	-0.22	-0.25	Chi_Dz(m)
434	ATS8p	-0.27	-0.27	VE1_B(m)	0.24	0.26	SRW02	-0.14	-0.14	SpPos_X	-0.16	-0.19	Psi_i_s	0.14	0.12	R8v	-0.15	-0.21	G3i	0.13	0.13	Ram	0.12	0.04	SpMax_AEA(ri)	-0.24	-0.21	TIC4	-0.22	-0.18	VE1_B(s)	0.31	0.33	SpMAD_Dz(Z)	0.21	0.37	SpMaxA_L	0.26	0.2	SM2_G	0.13	0.19	SM3_L	-0.13	-0.1	SpMin6_Bh(v)	-0.22	-0.2	HATS1s
435	SpPosLog_B(p)	-0.27	-0.24	SM6_B(i)	0.24	0.19	SpMaxA_H2	0.14	0.15	VE2_Dz(v)	0.16	0.19	SIC4	0.14	0.16	RDF040i	-0.15	-0.21	RDF065s	-0.13	-0.07	SpMax_AEA(ed)	0.12	0.05	Eig01_AEA(ri)	-0.24	-0.21	SM13_AEA(dm)	-0.22	-0.15	RDF040e	0.31	0.4	SM6_Dz(e)	0.21	0.31	SM13_EA	-0.26	-0.18	HATS3s	-0.13	-0.16	SpMin2_Bh(m)	-0.13	-0.16	CATS2D_04_NL	0.22	0.22	RDF100m
436	nBT	-0.27	-0.25	CATS2D_06_AL	0.24	0.28	TDB01s	0.14	-0.02	SM4_Dz(i)	-0.16	-0.18	SpMax_H2	0.14	0.12	Mor04e	-0.15	-0.26	S1K	-0.13	-0.08	Eig01_AEA(ed)	0.12	0.05	SpAbs_B(p)	-0.24	-0.25	Eig04_EA(ed)	-0.22	-0.15	RDF055v	0.31	0.26	ATS5p	0.21	0.27	SM15_EA	-0.26	-0.18	RDF060e	0.13	0.23	R5p+	0.13	0.1	nBnz	-0.22	-0.23	B09[C-C]
437	RDF025s	-0.27	-0.3	SpMin2_Bh(p)	0.24	0.27	SpPosLog_X	-0.14	-0.15	SM2_Dz(i)	-0.16	-0.18	Mor29s	0.14	0.15	HTe	-0.15	-0.2	WiA_Dz(v)	-0.13	-0.08	C-034	-0.12	-0.15	SpPosLog_Dt	-0.24	-0.26	HyWi_G	-0.22	-0.19	SpPos_G/D	0.31	0.4	R8m+	0.21	0.35	R1v+	0.26	0.19	RDF020e	0.13	0.16	R5u	-0.13	-0.14	SCBO	-0.22	-0.23	SM2_D/Dt
438	JGI9	-0.27	-0.31	SM4_Dz(e)	0.24	0.29	SpPosLog_L	-0.14	-0.15	SpPosA_B(m)	0.16	0.03	Mor26e	-0.14	-0.1	SpPosA_B(p)	0.15	0.24	QW_L	-0.13	-0.09	B03[O-S]	-0.12	-0.14	VE2_B(v)	0.24	0.26	SM3_H2	-0.22	-0.14	Ho_B(e)	0.31	0.34	H3u	0.21	0.34	SM2_Dz(e)	-0.26	-0.2	ATS7i	0.13	0.14	DISPp	0.13	0.14	Mor25p	-0.22	-0.18	B10[C-C]
439	VE3_H2	-0.27	-0.27	MWC06	0.24	0.22	SpPosLog_B(m)	-0.14	-0.16	Me	-0.16	-0.19	TWC	0.14	0.13	ATS7e	-0.15	-0.17	MPC09	-0.13	-0.11	Mor12m	-0.12	-0.11	VR3_D	-0.24	-0.27	B04[O-S]	0.22	0.17	SpAbs_G/D	0.31	0.4	SpMaxA_Dz(m)	0.21	0.37	SM10_EA	-0.26	-0.19	SpMax4_Bh(e)	0.13	0.19	SpMax_EA(ed)	-0.13	-0.11	Mor32s	0.22	0.18	Mor14e
440	As	-0.27	-0.22	SpAD_B(s)	0.24	0.27	AECC	-0.14	-0.15	VE2_L	0.16	0.18	SpMin3_Bh(s)	-0.14	-0.13	HATS8p	-0.15	-0.22	Mor02s	-0.13	-0.1	VR3_G/D	0.12	0.16	H_D	-0.24	-0.27	SpMin2_Bh(p)	-0.22	-0.18	SpAD_G/D	0.31	0.4	SM5_Dz(i)	0.21	0.3	RDF020m	0.26	-0.03	SpMin2_Bh(v)	0.13	0.16	SM10_AEA(dm)	-0.13	-0.11	P_VSA_i_1	0.22	0.28	SM08_EA(dm)
441	TDB09r	-0.27	-0.25	HyWi_Dz(e)	0.24	0.29	TIC2	-0.14	-0.17	VE3_Dt	-0.16	-0.18	SpMax_AEA(ri)	0.14	0.16	H6e	-0.15	-0.18	F03[C-O]	-0.13	-0.1	SM08_EA(dm)	-0.12	-0.1	VR3_Dt	-0.24	-0.26	SM05_EA	-0.22	-0.11	SpAbs_B(e)	0.31	0.33	SpMaxA_Dz(Z)	0.21	0.37	X5Av	0.26	-0.04	ATS3v	0.13	0.19	Eig01_EA(ed)	-0.13	-0.11	R2s+	0.22	0.08	C-003
442	SpMin6_Bh(p)	-0.27	-0.29	nO	0.24	0.29	SpPosLog_H2	-0.14	-0.15	SpMaxA_B(v)	0.16	0.19	Eig01_AEA(ri)	0.14	0.16	CATS2D_01_LL	-0.15	-0.16	VE3_Dz(m)	-0.13	-0.08	VR3_RG	0.12	0.16	VR3_Dz(v)	-0.24	-0.27	SpMaxA_B(p)	0.22	0.17	AVS_Dt	0.31	0.32	SM5_B(s)	0.21	0.18	SM2_X	-0.26	-0.2	WiA_B(s)	-0.13	-0.2	SM2_Dz(m)	-0.13	-0.16	CATS2D_01_LL	-0.22	-0.23	SP13
443	H_D	-0.27	-0.25	Mor05p	-0.24	-0.29	SM04_AEA(bo)	-0.14	-0.14	B05[C-O]	-0.16	-0.15	SpDiam_H2	0.14	0.12	Mor02s	-0.15	-0.2	ATS7v	-0.13	-0.07	VR3_G	0.12	0.16	HATS1v	0.24	0.14	Ho_Dz(v)	-0.22	-0.17	SpMax4_Bh(e)	0.31	0.39	WiA_B(v)	-0.21	-0.28	RDF025e	-0.26	-0.28	RDF010s	0.13	0.16	SM2_Dz(Z)	-0.13	-0.16	CATS2D_03_LL	-0.22	-0.26	MSD
444	ATSC3e	-0.27	-0.25	SM14_AEA(dm)	0.24	0.23	DISPe	-0.14	-0.15	Ho_Dz(e)	-0.16	-0.18	SM05_AEA(ed)	0.14	0.15	ATS8v	-0.15	-0.2	VE3_Dz(Z)	-0.13	-0.08	HATS0i	-0.12	-0.12	VR3_Dz(e)	-0.24	-0.26	HDcpx	-0.22	-0.16	Mor21s	-0.31	-0.4	Eig08_EA(bo)	-0.21	-0.19	ATS2i	-0.26	-0.25	P_VSA_LogP_7	0.13	0.19	HyWi_Dz(m)	-0.13	-0.16	VR1_Dt	-0.22	-0.24	Tv
445	ATSC6p	-0.27	-0.2	Eig05_EA(ed)	0.24	0.23	MWC01	-0.14	-0.14	VE3_Dz(m)	-0.16	-0.18	AVS_B(v)	0.14	0.13	HyWi_G/D	-0.15	-0.19	TDB10p	-0.13	-0.12	P_VSA_m_1	0.12	0.17	VR3_Dz(i)	-0.24	-0.26	Eig02_AEA(ri)	-0.22	-0.16	F05[C-O]	0.31	0.4	SpMax5_Bh(p)	0.21	0.27	SM06_EA(ed)	-0.26	-0.19	TIC4	0.13	0.2	TDB03r	0.13	0.16	VE1_B(m)	-0.22	-0.26	RGyr
446	ATSC5e	-0.27	-0.23	RDF050p	0.24	0.32	MPC01	-0.14	-0.14	VE2_RG	0.16	0.16	X5Av	-0.14	-0.18	TDB08p	-0.15	-0.21	JGI7	-0.13	-0.13	P_VSA_v_1	0.12	0.17	SpMax8_Bh(p)	-0.24	-0.24	H_G	-0.22	-0.21	VE2_B(m)	-0.31	-0.36	P_VSA_m_4	-0.21	-0.34	SpMax7_Bh(p)	-0.26	-0.2	IC3	0.13	0.16	SM02_AEA(ed)	-0.13	-0.1	SM10_AEA(bo)	-0.22	-0.25	SpPosA_L
447	RDF090p	-0.27	-0.22	SpMin6_Bh(e)	0.24	0.29	SpAD_L	-0.14	-0.14	VE3_Dz(Z)	-0.16	-0.18	ATSC2e	0.14	0.14	Ho_G	-0.15	-0.2	Ho_B(e)	-0.13	-0.09	P_VSA_e_1	0.12	0.17	SpDiam_A	-0.24	-0.21	Mor18u	0.22	0.19	SpAbs_B(p)	0.31	0.33	SM5_Dz(e)	0.21	0.3	ATS6s	-0.26	-0.18	SpMax8_Bh(s)	0.13	0.16	SpMin1_Bh(i)	-0.13	-0.13	Eig02_EA	-0.22	-0.25	TDB10v
448	P_VSA_s_6	-0.27	-0.14	SpMax3_Bh(v)	0.24	0.27	SpPosLog_B(v)	-0.14	-0.15	ATSC7p	-0.16	-0.18	F04[C-O]	0.14	0.11	SpMAD_B(e)	0.15	0.14	G3v	0.13	0.1	P_VSA_p_1	0.12	0.17	VR3_Dz(m)	-0.24	-0.26	SpAbs_B(s)	-0.22	-0.15	SpPos_B(e)	0.31	0.34	SIC0	-0.21	-0.28	R5v	-0.26	-0.2	SpMax2_Bh(e)	0.13	0.18	HyWi_Dz(Z)	-0.13	-0.16	VR1_H2	-0.22	-0.24	Mor25m
449	RDF100e	-0.27	-0.24	RDF015i	0.24	0.3	RDCHI	-0.14	-0.15	TDB08p	-0.15	-0.2	MWC09	0.14	0.13	JGI7	-0.15	-0.19	RDF020u	-0.13	-0.12	SpMax7_Bh(m)	0.12	0.1	VR3_Dz(Z)	-0.24	-0.26	SM2_H2	-0.22	-0.15	SpAD_X	0.31	0.37	Tu	0.21	0.39	SM2_RG	-0.26	-0.26	J_G	0.13	0.1	VE2_B(m)	0.13	0.13	VR1_X	-0.22	-0.24	DP12
450	B08[C-C]	-0.27	-0.28	SM6_Dz(i)	0.24	0.29	VR3_B(s)	-0.14	-0.15	SM3_Dz(e)	-0.15	-0.18	SM03_AEA(bo)	0.13	0.11	TDB03u	0.15	0.15	CATS2D_08_LL	-0.13	-0.13	Mor04i	0.12	0.14	VR3_L	-0.24	-0.26	TIC5	-0.22	-0.19	SpPos_X	0.31	0.37	SM5_RG	0.21	0.31	SpMAD_Dz(m)	-0.26	-0.22	TDB04s	-0.13	-0.15	RDF050i	-0.13	-0.21	H_D/Dt	-0.22	-0.29	P_VSA_i_1
451	Ho_D	-0.27	-0.28	TIC3	0.24	0.31	Psi_e_0	-0.14	-0.14	X0sol	-0.15	-0.18	NssCH2	-0.13	-0.18	VE2_D/Dt	0.15	0.22	ATSC1s	-0.13	-0.15	TDB04i	0.12	0.03	VR3_B(s)	-0.24	-0.26	RDF010p	-0.22	-0.19	SM3_G/D	0.31	0.4	SpMax6_Bh(v)	0.21	0.26	SpMAD_Dz(Z)	-0.26	-0.22	SpMax3_Bh(v)	0.13	0.17	SpMin2_Bh(p)	-0.13	-0.16	VR1_A	-0.22	-0.24	PW3
452	SPI	-0.27	-0.28	Eig07_AEA(ed)	0.24	0.25	VR3_Dz(p)	-0.14	-0.15	Mor09m	0.15	0.14	L3v	-0.13	-0.12	Hy	0.15	0.17	Wi_D	-0.13	-0.08	nThiazoles	-0.12	-0.12	VR3_Dz(p)	-0.24	-0.26	SpMaxA_X	0.22	0.16	RDF015e	0.31	0.4	Ti	0.21	0.39	SM07_EA(bo)	-0.26	-0.17	Mor31i	0.13	0.17	Eig05_AEA(ri)	-0.13	-0.1	PDI	-0.22	-0.21	P_VSA_MR_8
453	Mor01p	-0.27	-0.19	SM13_AEA(bo)	0.24	0.23	VR3_B(e)	-0.14	-0.15	ZM2MulPer	-0.15	-0.17	Mor25m	0.13	0.14	B07[C-O]	-0.15	-0.15	Eig13_AEA(dm)	0.13	0.11	SpMax4_Bh(e)	0.12	0.14	VR3_B(i)	-0.24	-0.26	HATS1u	0.22	0.16	Eig04_AEA(ed)	0.31	0.29	R1i+	-0.21	-0.24	SM06_EA(bo)	-0.26	-0.17	RDF060p	0.13	0.2	HATS1i	0.13	0.17	VR1_B(e)	-0.22	-0.24	ASP
454	H5e	-0.27	-0.21	Eig05_EA	0.24	0.23	VR3_X	-0.14	-0.15	IVDM	-0.15	-0.17	Mor27u	-0.13	-0.06	R8i+	-0.14	-0.18	MATS8s	0.13	0.19	H-052	0.12	0.05	VR3_B(e)	-0.24	-0.26	VR3_G/D	-0.22	-0.2	SM5_G/D	0.31	0.4	RTi+	-0.21	-0.24	SpMax_H2	-0.26	-0.21	TDB03i	-0.13	-0.16	WiA_B(p)	0.13	0.16	VR1_B(i)	-0.22	-0.24	SpMin3_Bh(e)
455	SpPosLog_Dt	-0.27	-0.24	SM04_AEA(ed)	0.24	0.22	VR3_B(i)	-0.14	-0.15	J_A	-0.15	-0.22	PW5	0.13	0.05	B04[C-O]	-0.14	-0.18	VE3_D	-0.13	-0.07	P_VSA_s_2	0.12	0.17	VR3_A	-0.24	-0.26	VR3_G	-0.22	-0.2	SpMax_Dt	0.31	0.33	nHM	-0.21	-0.35	SM10_AEA(bo)	-0.26	-0.23	ATS7e	0.13	0.14	Eig05_AEA(ed)	-0.13	-0.09	VR1_L	-0.22	-0.24	MAXDN
456	H_G/D	-0.27	-0.22	ATS5e	0.24	0.29	SM2_H2	-0.14	-0.13	SpMax6_Bh(s)	-0.15	-0.18	TDB02s	0.13	0.22	nAB	0.14	0.15	ATSC6m	-0.13	-0.08	SM04_EA(dm)	-0.12	-0.1	VR3_X	-0.24	-0.26	Mor18i	0.22	0.19	EE_Dt	0.31	0.33	Mor30v	-0.21	-0.27	Eig02_EA	-0.26	-0.23	Mor11p	-0.13	-0.05	SRW06	-0.13	-0.09	BIC0	0.22	0.21	J_H2
457	WiA_D	-0.27	-0.25	SpDiam_EA(ri)	0.24	0.22	VR3_L	-0.14	-0.15	VE3_D	-0.15	-0.18	SpMin2_Bh(s)	-0.13	-0.18	ON1V	-0.14	-0.22	SpPosLog_D	-0.13	-0.08	AVS_G/D	0.12	0.15	VR3_H2	-0.24	-0.25	RDF010v	-0.22	-0.19	VE3_B(v)	0.31	0.35	TDB10i	0.21	0.26	piPC05	-0.26	-0.21	E3u	0.13	0.09	SpMin1_Bh(e)	-0.13	-0.13	VR1_B(s)	-0.22	-0.24	RDF090u
458	RDF100p	-0.27	-0.25	RDF050u	0.24	0.33	VR3_A	-0.14	-0.15	TDB06p	-0.15	-0.15	RDF030e	-0.13	-0.13	H6i	-0.14	-0.18	SM08_AEA(ri)	0.13	0.12	SM10_EA(dm)	-0.12	-0.1	SpMin6_Bh(i)	-0.24	-0.27	SM2_Dz(e)	-0.22	-0.16	X2	0.31	0.32	TDB03i	-0.21	-0.27	R5p	-0.26	-0.19	HATS6v	0.13	0.17	TDB06r	-0.13	-0.15	VR1_B(m)	-0.22	-0.23	Ts
459	Eig08_AEA(ed)	-0.27	-0.22	MPC05	0.24	0.23	VR3_Dz(v)	-0.14	-0.15	SM5_Dz(e)	-0.15	-0.18	HATS5v	0.13	0.12	Chi_D/Dt	0.14	0.19	Eig13_EA(ed)	0.13	0.12	H3i	0.12	0.16	Eig02_AEA(ed)	-0.24	-0.23	VR3_RG	-0.22	-0.2	TDB09i	0.31	0.36	nS	-0.21	-0.34	RTe	-0.26	-0.24	ATS1p	0.13	0.19	SpMaxA_B(e)	0.13	0.14	VR1_B(v)	-0.22	-0.23	GATS3i
460	X2	-0.26	-0.26	ATS4e	0.24	0.27	VR3_B(v)	-0.14	-0.15	SpPosLog_Dz(Z)	-0.15	-0.19	SM4_B(i)	0.13	0.12	PCR	0.14	0.14	VE3_Dz(e)	-0.13	-0.08	Mor12s	-0.12	-0.1	SpMax4_Bh(p)	-0.24	-0.25	SM07_AEA(bo)	-0.22	-0.13	Eig06_AEA(ri)	0.31	0.33	ATS5e	0.21	0.28	VE2_B(m)	0.26	0.19	Ho_G/D	0.13	0.2	VR1_G/D	-0.13	-0.21	Mor32p	0.22	0.19	nH
461	Mor04v	-0.26	-0.23	nRSR	-0.24	-0.24	VR3_B(p)	-0.14	-0.15	SpPosLog_Dz(m)	-0.15	-0.19	SM02_EA(ed)	0.13	0.13	Eta_betaP_A	0.14	0.14	H5m	-0.13	-0.06	SpMin5_Bh(s)	0.12	0.14	VR3_B(v)	-0.24	-0.26	SpMax8_Bh(e)	-0.22	-0.18	SM3_B(e)	0.31	0.3	SpPosA_Dz(m)	0.21	0.37	SM06_AEA(ed)	-0.26	-0.19	Mor26i	0.13	0.16	MPC02	-0.13	-0.1	VR1_B(p)	-0.22	-0.23	SpMax1_Bh(v)
462	F06[C-O]	-0.26	-0.27	SM07_AEA(bo)	0.24	0.21	VR3_H2	-0.14	-0.15	J_B(p)	-0.15	-0.22	VR1_RG	-0.13	-0.15	SpMin4_Bh(s)	-0.14	-0.16	HyWi_D/Dt	-0.13	-0.11	HOMA	-0.12	-0.11	SM4_D	-0.24	-0.25	Eta_epsi	-0.22	-0.18	Pol	0.31	0.32	SM3_Dz(i)	0.21	0.3	ATS1v	-0.26	-0.23	TIC5	0.13	0.21	X3Av	0.13	0.07	AVS_B(e)	-0.22	-0.22	SM6_B(s)
463	DP14	-0.26	-0.16	EE_B(v)	0.24	0.23	VR3_Dt	-0.14	-0.15	RDF050u	-0.15	-0.19	SpPos_B(s)	0.13	0.11	SpPosLog_RG	-0.14	-0.21	LPRS	-0.13	-0.08	EE_G/D	0.12	0.15	SM14_EA	-0.24	-0.2	Se	-0.22	-0.19	EE_B(e)	0.31	0.3	Tp	0.21	0.39	SpMax3_Bh(v)	-0.26	-0.26	DBI	0.13	0.12	SM08_EA	-0.13	-0.1	R4p+	0.22	0.11	RDF035e
464	ATSC7e	-0.26	-0.26	SM4_Dz(i)	0.24	0.29	VR3_B(m)	-0.14	-0.15	Chi0_EA(bo)	-0.15	-0.18	VR1_G	-0.13	-0.15	IC1	0.14	0.14	Eig09_AEA(bo)	-0.13	-0.12	Mor17s	-0.12	-0.11	VR3_B(m)	-0.24	-0.26	Si	-0.22	-0.19	SpMax3_Bh(v)	0.31	0.38	SpPosA_Dz(Z)	0.21	0.37	SpMaxA_Dz(m)	-0.26	-0.22	SpPosLog_G	0.13	0.21	EE_H2	-0.13	-0.1	SpMax7_Bh(s)	-0.22	-0.2	GGI4
465	R4v+	0.26	0.27	HyWi_Dz(i)	0.24	0.29	VR3_D	-0.14	-0.15	SM6_B(i)	-0.15	-0.12	SpMin1_Bh(s)	-0.13	-0.2	H6u	-0.14	-0.18	SpAbs_B(e)	-0.13	-0.09	SpMax_G/D	0.12	0.15	VR3_B(p)	-0.24	-0.26	SM04_AEA(ed)	-0.22	-0.13	SpPos_B(p)	0.31	0.34	WiA_B(i)	-0.21	-0.27	SpMaxA_Dz(Z)	-0.26	-0.22	TDB03v	-0.13	-0.13	SpDiam_H2	-0.13	-0.1	SpMAD_EA(ri)	-0.22	-0.26	SM06_EA(dm)
466	VvdwMG	-0.26	-0.24	SM2_Dz(e)	0.24	0.29	VR3_D/Dt	-0.14	-0.15	B08[C-C]	-0.15	-0.16	SM04_AEA(ed)	0.13	0.14	CATS2D_03_AA	0.14	0.18	VE3_Dz(i)	-0.13	-0.08	SM12_EA(dm)	-0.12	-0.1	SpMaxA_X	0.24	0.26	SpAD_B(s)	-0.22	-0.15	Ho_G/D	0.31	0.41	Rperim	-0.21	-0.11	X1Per	-0.26	-0.26	Mor05p	-0.13	-0.2	VR1_RG	-0.13	-0.21	SpMin4_Bh(v)	-0.22	-0.18	Mor18s
467	Vx	-0.26	-0.24	TDB06p	0.24	0.24	nCconj	-0.14	-0.18	SpPosLog_B(e)	-0.15	-0.18	SM6_B(v)	0.13	0.11	SpMin3_Bh(m)	-0.14	-0.19	VE3_Dt	-0.13	-0.07	R8u+	0.12	0.12	SM06_EA(ed)	-0.24	-0.21	WiA_Dz(p)	-0.22	-0.14	Ho_B(p)	0.31	0.34	HyWi_Dz(i)	0.21	0.31	SM12_EA	-0.26	-0.19	Dv	0.13	0.11	SpMax_AEA(ed)	-0.13	-0.1	VE1_B(p)	-0.22	-0.24	X2A
468	Psi_e_0	-0.26	-0.28	SM05_AEA(ri)	-0.24	-0.23	VR3_Dz(i)	-0.14	-0.15	ZM2V	-0.15	-0.17	HATS0i	0.13	0.16	nDB	-0.14	-0.17	Mor32p	-0.13	-0.16	Mor11e	-0.12	-0.07	VE3_A	-0.23	-0.26	SM2_B(v)	-0.22	-0.13	B07[C-O]	0.31	0.31	L1v	0.21	0.38	SpPos_RG	-0.26	-0.26	ATS2p	0.13	0.18	Eig01_AEA(ed)	-0.13	-0.1	SM13_AEA(bo)	-0.22	-0.19	Eig10_EA(bo)
469	SP14	-0.26	-0.16	Eig10_EA(ed)	-0.24	-0.23	VR3_Dz(e)	-0.14	-0.15	GGI7	-0.15	-0.2	Mor08e	-0.13	-0.13	AVS_B(i)	0.14	0.15	Ho_D	-0.13	-0.08	ATS2e	0.12	0.16	VR3_D/Dt	-0.23	-0.26	MWC01	-0.22	-0.15	RDF050p	0.31	0.39	NNRS	-0.21	-0.13	SpAbs_RG	-0.26	-0.26	Si	0.13	0.21	SM03_AEA(ed)	-0.13	-0.1	Eig05_EA	-0.22	-0.19	VE1_G/D
470	Chi_B(p)	-0.26	-0.28	SpAD_AEA(ed)	0.24	0.25	VR3_Dz(Z)	-0.14	-0.15	ZM2Per	-0.15	-0.17	TDB05m	0.13	0.1	NdO	-0.14	-0.19	SpPosLog_B(m)	-0.13	-0.09	C-002	0.12	0.14	SpPosLog_B(i)	-0.23	-0.26	MPC01	-0.22	-0.15	S0K	0.31	0.38	S2K	0.21	0.32	SpAD_RG	-0.26	-0.26	Mor31p	0.13	0.16	SM04_EA(ri)	-0.13	-0.1	Eig09_EA(bo)	0.22	0.19	VR2_Dz(p)
471	MW	-0.26	-0.28	SpMax4_Bh(m)	0.24	0.29	VR3_Dz(m)	-0.14	-0.15	Psi_e_0	-0.15	-0.17	R4m	0.13	0.12	VE3_G	-0.14	-0.2	SpMax_B(s)	-0.13	-0.18	nOHt	0.12	0.1	ON0V	-0.23	-0.26	Mor08v	0.22	0.17	VE3_B(m)	0.31	0.36	SpMax_D/Dt	0.21	0.34	SM09_EA(bo)	-0.26	-0.17	ATS7s	0.13	0.12	SRW04	-0.13	-0.1	Wi_H2	-0.21	-0.25	VR2_D
472	Psi_e_1	-0.26	-0.27	S0K	0.24	0.3	SpPosLog_A	-0.14	-0.15	DISPe	-0.15	-0.17	P2m	0.13	0.14	HATS8v	-0.14	-0.22	SpPos_B(i)	-0.13	-0.09	SM14_EA(dm)	-0.11	-0.1	SpMaxA_B(p)	0.23	0.26	SM6_G	-0.22	-0.19	Chi_H2	0.31	0.38	ATS2e	0.21	0.32	DP01	-0.26	-0.22	HATS2s	-0.13	-0.18	RTe	-0.13	-0.19	AVS_Dt	-0.21	-0.27	Tp
473	RDF090s	-0.26	-0.21	Eig06_AEA(ed)	0.24	0.23	SM02_EA(bo)	-0.14	-0.14	JGI6	-0.15	-0.2	MWC08	0.13	0.12	R7v	-0.14	-0.17	TDB07r	-0.13	-0.07	SpMin2_Bh(m)	0.11	0.17	VE1_Dz(Z)	-0.23	-0.23	VE2_Dz(i)	0.22	0.16	TDB07i	0.31	0.33	SM3_Dz(e)	0.21	0.3	MWC07	-0.26	-0.21	SpMax3_Bh(p)	0.13	0.17	C-001	-0.13	-0.17	SM3_B(p)	-0.21	-0.21	WiA_D
474	Hy	-0.26	-0.02	Xu	0.24	0.29	ATS8i	-0.14	-0.13	SpMaxA_L	0.15	0.19	nBM	0.13	0.15	ATS2i	-0.14	-0.2	WiA_D	-0.13	-0.09	Eig08_AEA(dm)	-0.11	-0.1	VE1_Dz(m)	-0.23	-0.23	Mor10v	-0.22	-0.18	R7s	0.31	0.36	RDF025i	0.21	0.34	SM08_EA(bo)	-0.26	-0.17	F04[C-C]	0.13	0.21	SM02_EA	-0.13	-0.1	ATS4v	-0.21	-0.22	Mor18u
475	SpDiam_Dt	-0.26	-0.21	Chi_B(p)	0.24	0.3	SpMax8_Bh(m)	-0.14	-0.12	J_X	-0.15	-0.21	ATSC1v	-0.13	-0.17	HOMA	0.14	0.2	Mor01s	-0.13	-0.07	RDF040p	0.11	0.12	Eig09_AEA(ed)	-0.23	-0.26	SM4_G	-0.22	-0.19	SpMaxA_AEA(ri)	-0.31	-0.36	HyWi_Dz(e)	0.21	0.3	ATS6e	-0.26	-0.2	Mor19m	0.13	0.16	SM04_EA(ed)	-0.13	-0.1	X5v	-0.21	-0.25	HVcpx
476	Sv	-0.26	-0.25	SM10_EA(ri)	0.24	0.2	GATS8m	-0.14	-0.22	VE3_Dz(p)	-0.15	-0.18	SpMax_L	0.13	0.16	R4u	-0.14	-0.16	G2p	0.13	0.02	Mor09i	0.11	0.1	SpPosLog_B(e)	-0.23	-0.26	X0	-0.22	-0.17	C-025	0.31	0.26	R8s	0.21	0.36	SM11_EA(bo)	-0.26	-0.17	Mor27e	0.13	0.11	VR1_G	-0.13	-0.21	ATS1p	-0.21	-0.2	Uindex
477	VE3_B(s)	-0.26	-0.25	SpMax4_Bh(s)	0.24	0.32	SpMaxA_A	0.14	0.15	SpPosLog_Dz(i)	-0.15	-0.18	Mor21i	0.13	0.18	SpMAD_A	0.14	0.15	Ho_B(i)	-0.13	-0.09	SpMax1_Bh(e)	0.11	0.12	RDF025p	-0.23	-0.23	SRW02	-0.22	-0.15	VE3_G/D	0.31	0.42	Mor31v	0.21	0.27	Pol	-0.26	-0.24	R4i+	-0.13	-0.17	SM3_H2	-0.13	-0.09	ATS4p	-0.21	-0.21	VR2_Dz(i)
478	H6m	-0.26	-0.23	SM6_X	0.24	0.29	HATS7m	-0.14	-0.17	VE3_Dz(e)	-0.15	-0.18	H4p	-0.13	-0.17	H0v	0.14	0.18	Eig12_EA(ri)	0.13	0.1	SpDiam_G/D	0.11	0.15	SpPosLog_B(s)	-0.23	-0.27	SpMax8_Bh(v)	-0.22	-0.17	EE_B(i)	0.31	0.29	WiA_B(e)	-0.21	-0.27	Eig02_AEA(bo)	-0.26	-0.2	SpMax4_Bh(v)	0.13	0.19	BIC1	0.13	0.14	VE1_A	-0.21	-0.23	VR2_Dz(v)
479	BIC3	0.26	0.24	ATS6i	0.24	0.27	SpAD_A	-0.14	-0.15	SpAbs_B(e)	-0.15	-0.18	VR1_G/D	-0.13	-0.15	P_VSA_e_3	0.14	0.21	SpPosLog_X	-0.13	-0.07	HTu	0.11	0.15	Chi_B(e)	-0.23	-0.26	GATS7v	-0.22	-0.13	SM3_B(i)	0.31	0.3	H4i	0.21	0.32	SM08_EA(ed)	-0.26	-0.19	RDF050p	0.13	0.22	B01[C-O]	-0.13	-0.17	H_Dz(p)	-0.21	-0.22	VR2_Dz(e)
480	SM14_AEA(dm)	-0.26	-0.28	ATS2v	0.24	0.25	SpPos_A	-0.14	-0.15	SM6_Dz(e)	-0.15	-0.18	SpDiam_EA(ed)	0.13	0.17	P_VSA_i_4	0.14	0.21	H7s	-0.13	-0.09	SpMax7_Bh(v)	0.11	0.11	Ho_B(p)	-0.23	-0.25	HyWi_X	-0.22	-0.16	TDB09u	0.31	0.37	SpMin2_Bh(p)	0.21	0.31	B05[C-O]	-0.26	-0.25	R7p	0.13	0.16	SM14_EA(ed)	-0.13	-0.11	C-025	-0.21	-0.23	SaaCH
481	Eig05_EA(ed)	-0.26	-0.28	GGI1	0.24	0.27	HATS8p	-0.14	-0.14	ITH	-0.15	-0.18	SM05_EA(ri)	0.13	0.14	TDB02e	0.14	0.19	MSD	-0.13	-0.09	Eig02_EA(ri)	0.11	0.09	RDF015u	-0.23	-0.23	RTu	-0.22	-0.19	X5	0.31	0.29	Mor19i	0.21	0.29	TPSA(Tot)	0.26	0.26	nAT	0.13	0.21	Mor21i	0.13	0.19	Mor07u	-0.21	-0.23	DLS_05
482	Ho_X	-0.26	-0.25	Wi_B(e)	0.24	0.28	IDDE	-0.14	-0.18	SpPosLog_B(i)	-0.15	-0.18	E1v	-0.13	-0.17	SpPosA_A	0.14	0.14	TI2_L	-0.13	-0.1	HATS1i	-0.11	-0.14	VE3_B(e)	-0.23	-0.26	VE2_Dz(e)	0.22	0.16	VE3_B(s)	0.31	0.36	SpMax6_Bh(p)	0.21	0.26	SM10_EA(bo)	-0.26	-0.17	AVS_B(s)	-0.13	-0.14	SRW08	-0.13	-0.1	SpMaxA_AEA(bo)	0.21	0.21	SpDiam_A
483	RDF115v	-0.26	-0.24	SpPos_B(e)	0.24	0.28	HyWi_H2	-0.14	-0.14	VE2_Dt	0.15	0.18	CATS2D_03_LL	-0.13	-0.18	TDB07v	-0.14	-0.19	HATSm	0.13	-0.26	TDB05u	0.11	0.09	Ho_Dz(v)	-0.23	-0.27	IVDM	-0.22	-0.15	SpMin4_Bh(m)	0.31	0.36	SpMin6_Bh(v)	0.21	0.28	SM13_EA(bo)	-0.26	-0.17	GGI2	0.13	0.09	RCON	-0.13	-0.16	SpMax7_Bh(v)	-0.21	-0.18	X4sol
484	B02[O-O]	-0.26	-0.27	VE1_Dz(v)	0.24	0.26	SpDiam_D/Dt	-0.14	-0.15	TDB04e	0.15	0.19	Mor22s	-0.13	-0.17	SM4_G/D	-0.14	-0.19	SpMaxA_D	-0.13	-0.09	MPC05	0.11	0.07	SM2_D	-0.23	-0.25	VE2_X	0.22	0.12	SM2_B(p)	0.31	0.31	SP15	0.21	0.37	X1MulPer	-0.26	-0.26	MPC06	0.13	0.16	HATS7i	-0.13	-0.15	SpMax4_Bh(m)	-0.21	-0.21	H1p
485	RDF090v	-0.26	-0.22	SpMin3_Bh(m)	0.24	0.25	HATS0v	0.14	-0.02	SM4_Dz(e)	-0.15	-0.18	SRW10	0.13	0.12	H4p	-0.14	-0.23	Mor10u	0.13	0.08	SpMax6_Bh(m)	0.11	0.09	SpDiam_AEA(bo)	-0.23	-0.25	ATS6e	-0.22	-0.16	SP04	0.31	0.39	Te	0.2	0.38	SM14_EA(bo)	-0.26	-0.17	Mor12p	-0.13	-0.17	MWC02	-0.13	-0.1	SM1_B(i)	-0.21	-0.22	RDF075m
486	HATS6u	0.26	0.24	VE1_H2	0.24	0.27	Psi_i_1s	0.14	0.16	VE3_Dz(i)	-0.15	-0.18	Mor04v	-0.13	-0.16	SpPosLog_G	-0.14	-0.21	C-003	0.13	0.11	X4A	-0.11	-0.06	VE3_H2	-0.23	-0.26	SpPos_B(s)	-0.22	-0.14	VE2_B(v)	-0.31	-0.37	EE_D/Dt	0.2	0.34	SM12_EA(bo)	-0.26	-0.17	SpMax_EA(ed)	0.13	0.11	HyWi_G	-0.13	-0.18	VE2_A	0.21	0.21	RDF090i
487	MSD	-0.26	-0.24	SM2_D/Dt	0.24	0.26	Eig05_AEA(bo)	-0.14	-0.15	SpPosA_D/Dt	-0.15	-0.15	piID	0.13	0.1	SM6_G/D	-0.14	-0.19	SpPosA_D	-0.13	-0.09	RDF040v	0.11	0.14	SM08_EA(bo)	-0.23	-0.19	SpAD_EA(ri)	-0.22	-0.16	MWC02	0.31	0.31	STN_L	-0.2	-0.11	SM15_EA(bo)	-0.26	-0.17	SM10_AEA(dm)	0.13	0.11	SM12_EA(ed)	-0.13	-0.11	Dm	0.21	0.2	SP12
488	SpPosA_D	-0.26	-0.25	SM08_AEA(bo)	0.24	0.21	HATSm	0.14	-0.15	CMC-80	-0.15	-0.16	SM06_EA	0.13	0.14	ATS7i	-0.14	-0.17	SPI	-0.13	-0.09	F03[O-S]	-0.11	-0.14	B03[O-S]	0.23	0.2	TPSA(Tot)	0.22	0.19	VE2_B(s)	-0.31	-0.36	SpMin6_Bh(m)	0.2	0.28	SM14_EA	-0.26	-0.19	Eig01_EA(ed)	0.13	0.11	SM10_EA	-0.13	-0.1	SpMaxA_AEA(ri)	0.21	0.2	Mor13m
489	SpMAD_D	-0.26	-0.25	ZM1	0.24	0.26	Ho_L	-0.14	-0.14	VE3_X	-0.15	-0.18	L2e	0.13	0.12	Mor27p	-0.14	-0.2	SMTI	-0.13	-0.07	Eig04_EA(dm)	0.11	0.09	SM1_Dz(p)	0.23	0.21	C-001	-0.22	-0.16	Chi_B(s)	0.31	0.37	S3K	0.2	0.27	Mor05u	0.26	0.27	Mor31e	0.13	0.17	HyWi_G/D	-0.13	-0.18	SpAD_AEA(dm)	-0.21	-0.24	Mv
490	nHAcc	-0.26	-0.22	R6p	0.24	0.21	Chi0_EA(bo)	-0.14	-0.15	SpMAD_D/Dt	-0.15	-0.15	DISPv	0.13	0.06	Mor20u	-0.14	-0.14	SpMAD_D	-0.13	-0.09	SpDiam_A	0.11	0.07	Eig10_EA(ri)	0.23	0.2	nBT	-0.22	-0.19	SpMin1_Bh(i)	0.31	0.35	SpMin6_Bh(p)	0.2	0.28	SpDiam_X	-0.26	-0.15	SM1_Dz(Z)	-0.13	-0.13	SM10_EA(ed)	-0.13	-0.11	VE2_H2	0.21	0.21	B03[C-S]
491	SpMaxA_D	-0.26	-0.25	Wi_B(i)	0.24	0.28	Wi_B(v)	-0.14	-0.14	SM2_Dz(e)	-0.15	-0.18	SM03_EA(ri)	0.13	0.13	RCON	-0.14	-0.16	SpPosLog_B(e)	-0.13	-0.09	SpMax4_Bh(v)	0.11	0.13	VE3_X	-0.23	-0.26	SM08_EA	-0.22	-0.12	HIC	0.31	0.37	RTu+	-0.2	-0.25	ATS6p	-0.26	-0.18	SM1_Dz(m)	-0.13	-0.13	SM14_EA	-0.13	-0.1	nCar	-0.21	-0.2	DP11
492	Mor04p	-0.26	-0.2	Ho_B(e)	0.24	0.27	Ui	-0.14	-0.16	J_B(v)	-0.15	-0.22	Mor21u	0.13	0.18	SpPosA_B(e)	0.14	0.14	Ho_B(m)	-0.13	-0.09	G2u	0.11	-0.01	VE1_Dz(i)	-0.23	-0.24	SpMax8_Bh(i)	-0.22	-0.19	DP04	0.31	0.39	SpMaxA_B(p)	-0.2	-0.29	MWC08	-0.26	-0.21	R7u	0.13	0.15	P_VSA_LogP_4	0.13	0.09	X1Mad	-0.21	-0.24	L1e
493	Vm	-0.26	-0.22	SM2_Dz(i)	0.24	0.29	Ho_A	-0.14	-0.15	VE1_Dz(v)	-0.15	-0.17	Mor04u	-0.13	-0.18	SM2_G/D	-0.14	-0.19	SpAbs_B(i)	-0.13	-0.08	Eta_beta_A	-0.11	-0.09	SpPosLog_B(v)	-0.23	-0.25	SM2_G	-0.22	-0.19	SpPosLog_L	0.31	0.35	HATS0e	-0.2	-0.26	X2Av	0.26	0.14	RDF035s	0.13	0.14	SM12_EA	-0.13	-0.1	Eig09_AEA(ed)	-0.21	-0.25	SpMAD_L
494	nSK	-0.26	-0.27	SM10_AEA(bo)	0.24	0.28	H-047	-0.14	-0.14	SpPosLog_Dz(e)	-0.15	-0.18	HATS3s	0.13	0.09	Mor29i	0.14	0.17	CENT	-0.13	-0.08	Eig07_EA(ri)	-0.11	-0.08	SpMin3_Bh(p)	-0.23	-0.22	H4s	-0.22	-0.17	SpMin4_Bh(p)	0.31	0.36	TDB09p	0.2	0.33	SM6_B(v)	-0.26	-0.17	ATSC3p	0.13	0.19	Eig09_AEA(dm)	0.13	0.11	SpAD_A	-0.21	-0.23	Mor14p
495	H6v	-0.26	-0.18	Eig02_EA	0.24	0.28	Eta_epsi	-0.14	-0.15	VE3_L	-0.15	-0.18	SssCH2	-0.13	-0.2	SpPosLog_G/D	-0.14	-0.2	ATSC8p	-0.13	-0.09	Ui	-0.11	-0.08	VE1_Dz(e)	-0.23	-0.24	SM08_AEA(bo)	-0.21	-0.13	nBnz	0.31	0.26	nCIC	-0.2	-0.14	Ho_RG	-0.26	-0.26	Mor31u	0.13	0.17	SaaN	0.13	0.16	SpPos_A	-0.21	-0.23	NaaCH
496	B10[C-O]	-0.26	-0.25	R1v+	-0.24	-0.19	SpMaxA_D	-0.14	-0.15	Wi_B(e)	-0.15	-0.18	ATSC3s	0.13	0.16	SpMin6_Bh(e)	-0.14	-0.18	AECC	-0.13	-0.09	TDB02i	-0.11	-0.13	J_D/Dt	-0.23	-0.28	X2	-0.21	-0.16	SpDiam_Dt	0.31	0.35	SpMaxA_B(i)	-0.2	-0.27	SM10_EA(ed)	-0.26	-0.19	NdO	-0.13	-0.15	Hy	0.13	0.21	SpDiam_L	-0.21	-0.26	AECC
497	HATS6i	0.26	0.24	SRW10	0.24	0.22	SpPosA_D	-0.14	-0.15	Eta_FL_A	-0.15	-0.11	SM07_EA(ri)	0.13	0.14	Ho_G/D	-0.14	-0.2	G2i	0.13	-0.02	JGT	0.11	0.06	Wi_B(s)	-0.23	-0.25	nAT	-0.21	-0.19	TDB09e	0.31	0.37	MATS1i	-0.2	-0.18	VE2_X	0.26	0.17	nBT	0.13	0.21	TIC3	-0.13	-0.18	VE2_B(e)	0.21	0.2	RDF035p
498	SIC4	0.26	0.23	HyWi_RG	0.24	0.29	SpMAD_D	-0.14	-0.15	VE2_Dz(e)	0.15	0.18	HATS5m	0.13	0.13	ATS6v	-0.14	-0.16	H0m	0.13	-0.28	SpMax7_Bh(i)	0.11	0.12	Chi0_EA	-0.23	-0.25	VE2_B(m)	0.21	0.14	VE3_B(e)	0.31	0.36	SM6_RG	0.2	0.31	TWC	-0.25	-0.2	R1v	0.13	0.13	SM08_EA(ed)	-0.13	-0.11	Eta_beta	-0.21	-0.21	R1v
499	ATSC5m	-0.26	-0.24	CATS2D_05_AL	0.24	0.29	SpPos_B(v)	-0.14	-0.15	BLI	0.15	0.13	Mor21e	0.13	0.18	R7p	-0.14	-0.16	SpMax1_Bh(s)	-0.13	-0.15	ARR	-0.11	-0.1	Chi0_AEA(ed)	-0.23	-0.25	SpMax4_Bh(m)	-0.21	-0.17	SpAD_EA(bo)	0.31	0.26	F01[C-S]	-0.2	-0.34	SM3_Dz(i)	-0.25	-0.2	ATS1v	0.13	0.19	N-075	0.13	0.16	SpPos_Dt	-0.21	-0.27	H-051
500	Eig12_EA(ri)	0.26	0.29	SpPos_B(i)	0.24	0.28	Chi_B(v)	-0.14	-0.15	X1Av	0.15	0.13	Mor18u	0.13	0.17	R4e	-0.14	-0.16	G3u	0.13	0.15	TDB04u	0.11	0.03	Chi0_AEA(bo)	-0.23	-0.25	SM04_EA(ed)	-0.21	-0.12	ATS8m	0.31	0.39	ON1V	0.2	0.35	SpAD_L	-0.25	-0.22	SpMin2_Bh(p)	0.13	0.15	NaaN	0.13	0.16	SpAD_Dt	-0.21	-0.27	P_VSA_MR_2
[truncated: 14 more columns]
